# Supplementary material for: Cathepsin B Gene Disruption Induced Leishmania donovani Proteome Remodeling Implies Cathepsin B Role in Secretome Regulation
Source: PLoS One. 2013 Nov 14;8(11):e79951. doi: 10.1371/journal.pone.0079951 (PMC3828211; doi:10.1371/journal.pone.0079951)
Supplement: Table S1 — Unique peptides used for the identification of L. donovani cathepsin B wild type and knock out proteome. Among the 463 proteins identified, 459 proteins had at least two unique peptides that were detected in two independent experiments. The peptides corresponding to each protein are shown. (XLS) [file pone.0079951.s002.xls]

## Sheet: Sheet1
Table S1. Unique peptides used for the identification of L. donovani cathepsin B wild type and knock out proteome.
Accessions	Name	Peptide 1	Peptide 2	Peptide 3	Peptide 4	Peptide 5	Peptide 6	Peptide 7	Peptide 8	Peptide 9	Peptide 10	Peptide 11	Peptide 12	Peptide 13	Peptide 14	Peptide 15	Peptide 16	Peptide 17	Peptide 18	Peptide 19	Peptide 20	Peptide 21	Peptide 22	Peptide 23	Peptide 24	Peptide 25	Peptide 26	Peptide 27	Peptide 28	Peptide 29	Peptide 30	Peptide 31	Peptide 32	Peptide 33	Peptide 34	Peptide 35	Peptide 36	Peptide 37	Peptide 38	Peptide 39	Peptide 40	Peptide 41	Peptide 42	Peptide 43	Peptide 44	Peptide 45	Peptide 46	Peptide 47	Peptide 48
LinJ.13.1460	alpha tubulin	ACWELFCLEHGIQPDGSMPSDK	AFVHWYVGEGMEEGEFSEAR	APVVSAEK	AVCMIANSTAIAEVFAR	AVGGGTGSGLGALLLER	AVVEPYNCVLSTHSLLEHTDVATMLDNEAIYDLTR	AYHEQLSVADITN	AYHEQLSVADITNSVFE	AYHEQLSVADITNSVFEPAGMLTK	CGINYQPPTVVPGGDLAK	CIGVEDDAFNTFFSETGAGK	CLEHGIQPDGSMPSDK	DVNAAIATIK	DVNAAIATIKTK	EDAANNYAR	EDLAALEK	EHTDVATMLDNEAIYDLTR	EIVDLALDR	FDGALNVDLTEFQTNLVPYPR	FVDWCPTGFK	GHYTIGKEIVDLALDR	HAVGGGTGSGLGALLLER	HSLLEHTDVATMLDNEAIYDLTR	HTDVATMLDNEAIYDLTR	HWYVGEGMEEGEFSEAR	IANSTAIAEVFAR	IHFVLTSYAPVVSAEK	KEIVDLALDR	KLADNCTGLQGFMVFH	KLADNCTGLQGFMVFHAVGGGTGSGLGALLLER	KLADNCTGLQGFMVFHAVGGGTGSGLGALLLERL	LADNCTGLQGFMVFHAVGGGTGSGLGALLLER	LDLEPTVVDEVR	LEPTVVDEVR	LFNPEQLVSGK	LIGQVVSSLTASLR	NCVLSTHSLLEHTDVATMLDNEAIYDLTR	NPEQLVSGK	NSVFEPAGMLTK	QLFNPEQLVSGK	SLDIERPSY	SLDIERPSYT	SLDIERPSYTN	SLDIERPSYTNVNR	SLLEHTDVATMLDNEAIYDLTR	STAIAEVFAR	STHSLLEHTDVATMLDNEAIYDLTR	SVFEPAGMLTK
LinJ.33.0370	heat shock protein 83-1 (HSP83-3)	AAEDGEEPKVEEVK	AAEDGEEPKVEEVKEGDEAK	ADLVNNLGTIAR	AISNDWEDPMATK	APFDMFEPNKK	CLEMFDEVAENKEDYK	DVTKEEYAAFYK	EDQLEYLEPR	EEYAAFYK	EGVHFEESEEEK	ELISNASDACDK	ENLQQNK	EVLGDKVEK	EYEVQNK	FYSTESGEEMTTLK	GLEVLFMTEPIDEYVMQQVK	HFSVEGQLEFR	HLKEDQLEYLEPR	HSEFIGYDIELMVEK	ILVTSEFGWSAHMEQIMR	KAAEDGEEPKVEEVK	KHSEFIGYDIELMVEK	KLESSPFIEQAR	LEDPTGYAER	LGIHEDTANR	LKEDQLEYLEPR	MFDEVAENKEDYK	QFYEQFGK	RAPFDMFEPNK	SIYYITGDSK	STESGEEMTTLK	TLTVEDNGIGMTK	TTEKEVTDEDEEDTKK	VEEVKEGDEAK	VFIMDNCEDLCPDWLGFVK	YQSLTDPSVLGESPR	LGIHEDTANRK	SIMFVPK	VVPDKENK	RAPFDMFE	VEADENDK	VTVSER	TMELNPR	ITLHLK	TITSTPESDMK	AACEK	ITGDSK	FACLTK
LinJ.36.0210	elongation factor 2 (EF2-2)	ADNYEWDVQEAR	AILELQLDPEEAYQGFVK	ATITDDGESPHPLR	CLDPIYQIFDAVMNEK	DFLINLIDSPGHVDFSSEVTAALR	DSFVAAWQWATR	EGVLCDENMR	FANMYAAK	FLPAAETLLQMIVAHLPSPK	FVVDIQTVEHAMGGIYGVLTR	GAPLTEELALAMEEGTAGPEADPK	GLKPDIPGLDQFMDK	GLKPDIPGLDQFMDKL	GPNVVVDVTK	GVIIGEENRPGTPIYNVR	IMGNNYVYGK	ISEPVVSFR	KGLKPDIPGLDQFMDK	KGLKPDIPGLDQFMDKL	KIWCYGPDNR	KQDLYEDKPVQR	LMEPMFVVDIQTVEHAMGGIYGVLTR	LWGDNFFDAK	MSVIAHVDHGK	NMSVIAHVDHGK	QDLYEDKPVQR	RVFYACCLTASPR	SATITDDGESPHPLR	STAISMHYHVPK	STLSDSLVGAAGIIK	SVIAHVDHGK	VNVEDVTMHADAI	VNVEDVTMHADAIHR	VNVEDVTMHADAIHRG	IRPVVFINK	NPSDLPK	GGGQIIPTAR	MEEAGDKR	FGVDELK	VAVEAK	FFAFGR	MLKSLHVTLTAEER	MVPTADR	EMIGDLDDDKR	GVDELKMRER	FLADNYEWDVQEAR	ELMDYPDQIR	YSVSPVVR
LinJ.28.3060	heat-shock protein hsp70, putative	ADNQPGVHIQVFEGER	ATNGDTHLGGEDFDNR	AVVTVPAYFNDSQR	DAGTIAGLEVLR	DCHLLGTFDLSGIPPAPR	DVTPLTLGIETAGGVMTALIK	EIDVTLEWLSSNQEATKEEYEHK	ELESVCNPIMTK	ETAEAYLGK	FEELCGDLFR	FNDSVVQSDMK	GDDKPMIAVQYR	IINEPTAAAIAYGLDKGDDGK	IINEPTAAAIAYGLDKGDDGKER	KFNDSVVQSDMK	LDVTPLTLGIETAGGVMTALIK	LSKDEIER	LVTFFTEEFK	LVTFFTEEFKR	MKETAEAYLGK	NQITITNDK	NQVAMNPHNTVFDAK	NTLGDSNVSGK	SNQEATKEEYEHK	STIQPVER	SVHDVVLVGGSTR	TFTPEEISSMVLLK	TIDGGIFEVK	TTPSYVAFTDSER	TYADNQPGVHIQVFEGER	VQSLVSDFFGGK	IDGGIFEVK	LDDSDK	MVNDAMK	VLQDAK	EEYEHK	VAFTDSER	LEWLSSNQEATKEEYEHK	SKDEIER	VWQNER	ILTGGK	RNQITITNDK	YEADDR
LinJ.21.0310	hexokinase, putative	AAQQGAVFTAAPMLK	ALDLGGTNFR	ATGVYYALDLGGTNFR	CRPWAFESK	GLCRPWAFESK	GLVDGLCR	GLVDGLCRPW	GLVDGLCRPWAF	GLVDGLCRPWAFESK	GNAVTPINMECGNFDSK	HMGMIAADQMPGLQFTR	IAGVDVTDMSDLHTIR	LALASLATQFTMSSEK	LIVHLAQLGCLPR	LVSGMYLGEISR	LYQECITSILGSTSNVK	MIHEMVEGLEGR	MLPSFVYTSDPAK	MMSENAPDDLEK	MMSENAPDDLEKR	MYMIHEMVEGLEGR	NVEGNDVVELLQASLR	RVPLGFTFSFPVDQK	SALVGDATDLFDF	SALVGDATDLFDFI	SALVGDATDLFDFIAQSVK	TFSFPVDQK	TVAVDGSVYEK	VAVDGSVYEK	VNNLLSHIAIR	VNVNVVALCNDTVGTLVAR	FSFPVDQK	PWAFESK	RVPLGFTF	ASAVTK	HMGMIAADQM	EACCLVR	TPSFQR	RLIVHLAQLGCLPR	YALPITVYDDEMDAITPNR
LinJ.16.1510	paraflagellar rod protein 2C	ADLEDAEALK	ADLEDAEALKR	AQLLEHLVELVADK	AQLLEHLVELVADKFR	AQVEEELEMLK	AQVEEELEMLKDK	ATELLAAVESGTK	CSGMVEELVAESCSAIK	EKSEQLIAENVER	ELYKPEDKPQFM	ELYKPEDKPQFMEIVALK	HLVELVADK	IIGQTEDENK	KADLEDAEALKR	KPEDKPQFMEIVALK	LAAAHEK	LQVHQEYLEAFR	MAQALEMFGPTEDALHQAGIEFVHPAEEVEDGNLNR	QLLEHLVELVADKFR	RVEYQQFLDVCGQHK	SEQLIAENVER	SLHDAIQK	TACLSNEEFIQDLHVSDWSETQK	TGEELAELR	TTHIQLEFAIETFDPNAK	VEYQQFLDVCGQHK	VHPAEEVEDGNLNR	TLGQLVYK	DVAIADGEMAIAEEQYYIK	VPVPVLK	VSDWSETQK	LQVHQEYLEAFRR	KIQELER	QKADLEDAEALKR	KVPVPVLK	IVEYR	WALTEAYDVQK	QSQLDASDLAK
LinJ.15.1070	glutamate dehydrogenase (GDH)	ASIEPFVESGSEEEHVNPK	ASLVGLLPNRPFNAITR	ASMLSSDIFK	EVVPVDLMLK	EWEKDPQQSK	GATAEQIEER	GGVTSSSLEVFAGLCLSDEEHTK	GHVSFTMATMVER	IPNADGESMMEGK	KFQTGGPDGDLGSNELLR	KIPNADGESMMEGK	LSPEGFLVLTEDR	MGDSFEYVHENHR	QLSSVFPVFHVEEVEK	RVPENYQHAICAMWLASR	SSLTQEVMSER	SVFQENYNLAHTQLLK	TAFYICHNEPQK	TAFYICHNEPQKK	TLFMSFLK	TLIADALSR	VPHGVFLFAGGQWR	YANLSPEQLK	YMTEVYATAAK	SPALPTQTAAR	GIDREELAR	LIYEDFR	LNPVFLK	MIICK	AVTTQAVFDK	YVMDQYALK	FQTGGPDGDLGSNELLR	YSDADVFVPCGGR	LGLNESEMR	LEFNAIWR	LPDGSLVEDGSR
LinJ.25.1160	aldehyde dehydrogenase, mitochondrial precursor (ALDH2)	AGATVVTGGK	ANNSIYGLAAGICTR	DMDEAVK	EVIDMYTEPK	FKDMDEAVK	FTGSTAVGHQVMR	FVPAVSGK	GYFVQPTIFSEVK	ICKEEIFGPVTCVMK	IYVHESVYDEFVSR	KEVIDMYTEPK	KVSLELGGK	LSPALALGNTVVLKPAEQTPLSALR	RQPIGVCGQIIPWNFPLLMAAFK	SGNFLGIVK	TFEVVNPADEK	VAFTGSTAVGHQVMR	VIANVAEAEK	VLMYIEDGVK	VQPTIFSEVK	YCAGLADK	VSLELGGK	AIHFALK	SMDTALR	LADILEK	MTDGHWR	HMDVDK	HAFESFR	VNGSVPPR	MAAETNLK	ADVDLAVK
LinJ.36.4100	S-adenosylhomocysteine hydrolase	AGVFFLPK	AGVPVFAWK	CPVNGPFKPDHYR	DISLAEWGR	EHVEIKPQVDR	EYGPSQPLK	FDNLYGCR	GDGLPNMILDDGGDLTNLVIDHHPELVPK	GFSGDGLPNMILDDGGDLTNLVIDHHPELVPK	GNLPISAINVNDSVTK	IFGISEETTTGVK	ILDDGGDLTNLVIDHHPELVPK	INCPVNGPFKPDHYR	LVIDHHPELVPK	MILDDGGDLTNLVIDHHPELVPK	QAEYINCPVNGPFKPDHYR	VAALHLAHVGAK	VKDISLAEWGR	SKFDNLYGCR	YTMENGR	HIILLAK	REYGPSQPLK	ALGAELR	SKFDNLY	AIELAENEMPGLMELR	ESLVDGIK	ATDVMIAGK	GCAAALR
LinJ.24.2200	hypothetical protein, conserved	ALENPVNLDK	AQYEALHTGAEK	AQYEALHTGAEKNDLAK	AYFAELCK	DAFPATGK	ELDVNPHYFQQIESGGEPK	HCEVPEFK	HFMNLEEYTK	KMEFVIDR	LIVNNNIDPTK	MADFPVFSGPYSTLVYQEEVTVAVEHMLER	MAIAVASDIAEYALGSTGEQTQGAGATAMVLEHDPK	STGEQTQGAGATAMVLEHDPK	STLVYQEEVTVAVEHMLER	VDLEQWCK	VYQEEVTVAVEHMLER	WTGNSWDK	YYDDVTALFFHRPYNMMPIQAMSFLYAR	KLDITGKPM	KLDITGK	KAQYEALHTGAEK	NDLAK	FIDLLEK	LQQSPGK	VSSVVGQSFR	MEFVIDR
LinJ.27.2500	glycosomal phosphoenolpyruvate carboxykinase, putative	ATHEIDFNDESICK	AVIDAIHDGSLDK	AVIDAIHDGSLDKEQY	AVIDAIHDGSLDKEQYCVYPGWGLQIPR	DHLFIVDCFAGHDER	ENVDWGSVNVK	GALCVLSYAK	GILTVMFELMPR	KATHEIDFNDESICK	KGDVTVFFGLSGTGK	KGILTVMFELMPR	LSEESFAK	MLIGDDEHVWTDR	NLTAPELVQWALK	QGHLCMHASANVGK	TEEEIYNAVK	VITTRPYHALFMYNMLIR	VITTRPYHALFMYNMLIRPTR	VPAQLLDPR	VWLLNTGYAGGR	VADTDDVR	AIGLNPK	APIIHR	ASEALK	AMDFLNSR	YVETAHL
LinJ.01.0800	eukaryotic initiation factor 4a, putative	DIQVALFSATMPEEVLELTK	DVELLHEIEAHY	ESLTLEGIK	FCETFVGGTR	GIDVHHVNIVINFDLPTNK	GIYSYGFEKPSSIQQR	HNLIQGLVLSPTR	IAPQDQDSFLDDQPGVRPIPSFDDMPLHQNLLR	IGEFLSNSSK	KGVAINFVTEK	KLQAGVIVAVGTPGR	LNQSNHTVSSMHAEMPK	QFFIAVEEEHK	RESLTLEGIK	RGGDIIAQAQSGTGK	TGAFSIGLLQR	KVDWIAEK	VQDDLR	VSDVIK	VLVTTDLVAR	VDWIAEK	ELALQTAEVISR	GGDIIAQAQSGTGK	IAPQDQDSFLDDQPGVR	GVAINFVTEK
LinJ.10.0310	isocitrate dehydrogenase [NADP], mitochondrial precursor, putative	AIEDGHMTK	DATNDKVTVEAAEAIK	EHYETTEQFLDSVDAALK	EHYETTEQFLDSVDAALKK	EPIIVSNIPR	GEGGFVWACK	GKLDGNSDLVK	HAFGDQYK	IVPQWHNPIVVGR	KYDGMFLQTFQR	KYPLVLTTK	LIDDQVAQMIK	LQLVHTPADGSAPTTLDVYDFK	NEVVDMDGDEMTR	REHYETTEQFLDSVDAALK	TIEAEAAHGTVTR	VKNEVVDMDGDEMTR	VTVEAAEAIK	MYDEQYK	IIWSFIK	VKEFNLK	ESIEGFAK	FSETLER	NILGGTVFR	CNVGIK
LinJ.29.1890	paraflagellar rod protein 1D, putative	ADLEDAEAVK	ADLEDAEAVKR	AIKENEEMQEEAWNK	CETDLKHIQDAIQK	CTGLVEELVSEGCAGVK	ELYRPEDKPQFM	ELYRPEDKPQFMDIIGVK	HIQDAIQK	IEEVDREEK	MLYLTLGSLIYK	MLYLTLGSLIYKK	RVENAQFLEIAAQHK	TACLENEELVQELHISDWSETQR	VENAQFLEIAAQHK	WNLMEAYDLAK	RIEEVDREEK	LEVHK	VEEELR	SQLDATQLAQVPTR	LIELLK	QGVEEELAMLK	TNQDLAALR	QANQETSQMK	EIYEVQK	ENEEMQEEAWNK
LinJ.36.1320	fructose-1,6-bisphosphate aldolase (ALD)	ADDDASSSSLYVK	ALMLEAEGFEQYISGVILHEETVGQK	ALQSSALK	EVVAALQR	FEPIGLSNTEEHR	FNAETLAR	HDIDTCQR	HGVIWEGCLLKPN	HGVIWEGCLLKPNMVVPGAESGQTAAPAQVAHYTVMTLAR	IQNGTVSESAVR	ISGVILHEETVGQK	LEAEGFEQYISGVILHEETVGQK	PYFLSFSYAR	RADDDASSSSLYVK	RFEPIGLSNTEEHR	TDMGLCPLLEGAEGEQMTEGLDGYVK	TPYESELIATVK	VSEHVWREVVAALQR	YAILSQISGLVPIVEPEVMIDGK	ASAYYK	EGAEGEQMTEGLDGYVK	NVYK	VSEHVWR	GLLAADESIGSCTK	GVVPGIK
LinJ.05.0510	ATPase alpha subunit	AVDTMIPIGR	EAYPGDVFYLHSR	ESEQTLGK	FFTLNHPILNAEVEEMLK	FVALFNQK	HCLCVYDDLSK	IGIILMDNITEVQSGQK	LFTGGQRPAVNIGLSVSR	LLYIPVGAGVLGK	LYEYLLVNK	PAVNIGLSVSR	QHTHLFLQHYQSK	SNQQILSK	TSIAVSTIINQVR	VDAGAPNIVSR	AAMLSPGK	ELIVGDR	QISLLLR	VNYAK	SYGALR	VMATGK	SPVNYNLLTGFK	LAADSVGGSQVQTVPMIR	GILAEYR
LinJ.25.1210	ATPase beta subunit, putative	ALDVTEDLGR	ALDVTEDLGRDEPLTLEIVQHLDANTGR	AMAEEAAAMEK	CIAMQTTDLLK	DVEGQNVLLFIDNIFR	ELQDIIAVLGIDELSEEDK	ELQDIIAVLGIDELSEEDKVVVDR	GHGGFSVFAGVGER	GIDELSEEDKVVVDR	IFNVLGDAIDQR	IGLFGGAGVGK	IMDPDVIDVDHYNVAQDIVQMLTK	LADQAAEDTILTTGIK	MAIHAEAPK	TVIIMELINNVAK	VAQSALTMAEYFR	VIDLILPYCK	VVSTGGNISVPVGR	YKELQDIIAVLGIDELSEEDK	ITSTTK	GPVGEK	AVAESGIYPAVNPLECASR	FTQANSEVSALLGR	IPAAVGYQPTLAEDLGMLQER
LinJ.31.0010	5-methyltetrahydropteroyltriglutamate-homocysteine S-methyltransferase, putative	AAIGTDVK	AALQNMVAAATELR	APTGAPAAAAEMTK	CVKPPIIVGDISRPHPM	GMLTGPVTILCWSFIR	LVPVYAEILK	SDLLDAYHLLASLR	SKWEAYLDWASR	TVSWAAYAQSLTQRPVK	VAGLTAADACR	VDKETYESQLK	VIQVDEPGLR	VSTSGVAPQTQIHTH	VSTSGVAPQTQIHTHM	WEAYLDWASR	VKGEEPFDR	SAYQETYR	EGLPLQR	ALESYWR	GDLTEAALR	LPLWPTTTIGSFPQTSEVR	EWLAFAVQK	QLWVNPDCGLK	LDPFPQR
LinJ.13.1390	dynein heavy chain, putative	AQPLVQEALAALDTLDK	ASGVADYSNPDVCWEHFIHK	AYPFNAGDLTTCMEVAANYIEDRPK	EANAGYLEKPR	EMFNIFQGLCK	FFFVSDTDLIDILSK	GLQNLQDLFDLAVSHFK	KHSGGDMLSPQDIVQQK	KQSGVLEGFHQDLIK	MLGSWVENFMAR	MLVHLITIDVHNR	SFLELIAFYK	SFLELIAFYKDLLAR	SVVEEQSAIAAK	YPCPLDEIHFWK	AMCKEQGNFPGENDIFILK	AGVIFINESDLGWGPFKDK	GWGVFK	LSSPSMRPR	LPVLSVDANK	LVSGIDK	LPEPHNLQDLSER	AAGLR
LinJ.14.1240	enolase (ENOL)	AQIVGDDLTVTNVER	DESDQAGLDK	EILAPALVGK	HAGNVLPFQEF	HAGNVLPFQEFMIAPTK	HIDEPLPILM	HIDEPLPILMEAIEK	INQIGTISESIAAAK	LCMENGWSVMVSHR	LPVPCFNVINGGK	MGSEVYHALK	MMCELDGTK	NVNEILAPALVGK	NVNEILAPALVGKDESDQAGLDK	SACNSLLLK	SAVPSGASTGVHEACELR	MYNLTFK	AGVPLYR	MAIEK	SMAISK	YIAGLAGTK	LNQLLR	YGQDAVNVGDEGGFAPPIK
LinJ.36.5330	hypothetical protein, conserved	AAAAEKPAEGSAAPK	AVPGTPIEAYLR	EAASESPAAK	FTTQAQLDADAAAADKPATVESR	HLCGQLTDYATGK	KLLNGIVNTIFESSK	LLNGIVNTIFESSK	LSDAEEDGPQQGEAHEEGADAEVGHNKDEEGEEGEEQK	SLMMLLTAFDKPQTTPAEGEQPVNVHER	TAETFVGVPCVIVGHAER	TQAQLDADAAAADKPATVESR	TRDELLEAITK	VAAESEVVAEAK	YMIPIFADVILSSLK	YMIPIFADVILSSLKNPASR	YVGHHLIGSFVLR	AALAVSR	GPEDTLLSEK	ASVGPVDWR	IVPPPPNPEANPLNR	FTLEVAR	GATETIVAPEVLSAMR	DELLEAITK
LinJ.30.3000	glyceraldehyde 3-phosphate dehydrogenase, glycosomal	AAAMNIIPSTTGAAK	ATLQNNLPGER	CLAPIVHVLTK	DTSIQEIDK	ENFGIETGLMTTIHSYTATQK	IVSWYDNEWGYSHR	KVVISAPASGGAK	LGVDYVIESTGLFTDK	LQAEGHIK	NPADLPWGK	SSVYDSK	TADVLVVNGHHIK	VVISAPASGGAK	AAQTYMK	YTVEAVK	GVNQHEYSPTTHHVVSNASCTTN	VNGHHIK	LTGMSFR	AVGMVIPSTK	TVDGVSLK	VPTPDVSVVDLTFR	VVDLVR
LinJ.35.2790	galactokinase-like protein	AGEILNAGHVGMR	EELMELAK	GRPYSFSLMVR	GTYQIMEQLR	ITTPELDYIQELINEDKDVAGGR	KAGEILNAGHVGMR	KITTPELDYIQELINEDKDVAGGR	LDSTLATLTTIFCEEFK	MMGGGFGGCIIMLLRR	NPEQYGFDGDVQK	SLMTPGEFER	VNLIGEHVDYMEGWTCPAAVLEGTHILVGR	YSIVPAMPK	TIFCEEFK	FMFLDCK	AWTTFVR	LDSTLATLTTI	FMAEFK	VLAHVR	FYATYTK	LNDPTLPLSR	IDQESSQK
LinJ.04.1250	actin (ACT)	AGFSGDDAPR	DLTEYLMKIMMETGMTFTTTAEK	EISNLAPSSIKPK	HVFPSIVGR	HVFPSIVGRPK	IEHGIVTNWDDMEK	IWHHTFYNELR	KEISNLAPSSIKPK	KSEYDESGPSIVHNK	PSLIGLDEAPGFPEMVYQSINK	SEYDESGPSIVHNK	TEYLMKIMMETGMTFTTTAEK	TTGIVLDAGDGVTHTVPIYEGYSLPHAVR	TVYVGDEAQSK	VNPEQHNVLLTEAPMNPK	YPIEHGIVTNWDDMEK	VVAPPER	IWHHTFY	GVLSLK	CDIDVR
LinJ.19.0200	ADP,ATP carrier protein 1, mitochondrial precursor, putative,ADP/ATP translocase 1, putative (ANC2)	GVAGALVLSGVDAIKPY	GVAGALVLSGVDAIKPYYISAR	LGFWEEFMISGVAAGAAK	LLVQNQGEMIK	MMMTSGTGK	NSFECFMQCVK	QGTLDRPYSGVMNCLTR	TAAAPIER	TDGLVGLYR	TEGLYALWR	VQNQGEMIK	YFPTQALNFAFK	GAGANILR	LANDTK	DGYMK	MFNYK	DQFK	NEGAASLFR	GNLSNVIR	QYSGMVDCYIK
LinJ.26.1960	hypothetical protein, conserved	DTGNAAHDMTESAPATEVYGR	EAVIHNFGHIAEEDAEGYVR	FVQEIILR	HDAEEMEELLAR	HIAEEDAEGYVR	IADLYACGR	IVALCAGK	LNPTQVELLR	TDLHVGDFVGFQR	DVEGAPSK	RPEFCYTR	WEGIQEVMHR	KEREEQEMAELR	AFITIPPLR	DAVVSANVR	EWSLLR	ENLAQESAK	LLADAER	SPSCPLVVAAK	EEQEMAELR
LinJ.29.2620	ATP-dependent phosphofructokinase	DKVEHIMYDPR	DKVEHIMYDPRPQEDLDAEYPVSCNK	GALTIYEEAK	GENIAVFGVPK	HLESLNVER	KLVDIGFILK	LVCELAAAR	LVDIGFILK	RGENIAVFGVPK	TIDNDLAFSHR	VTAADLTVER	YGYWGLSK	EKFPQGTVK	TAIELSR	AATSVRRVVSLR	MVPSYQAPLSK	YIDPSYMIR	EMVDTLVR	EVESWLR	FGGTILGSSR
LinJ.31.0450	cytoskeleton-associated protein CAP5.5, putative,cysteine peptidase, Clan CA, family C2, putative	AELEEVEDGWTCAHAVVYPLETVHLVSGTANGYR	FDKEWEEATTDAGK	HDACAAANGTAEAETEAVR	IDAICAHSR	KVGLHLGYTYSLER	LHGSYAAITGGDALQALADLSGSPMCR	SGACVVLSTPGHNSESYLGR	SNYDRPYVISIMSADK	SQASDAAAFR	TSITIKPLDGQYR	VGLHLGYTYSLER	VLFTLSQPDKR	VVMVEECDTLLFK	WTGAWSYGSR	FPPNGEAVAR	VLVNK	FGPGSNIVAGER	VLFTLSQPDK	NIFAQGSSAEK	VASAVEDLR
LinJ.32.0410	ATP-dependent RNA helicase, putative	AKPTNSQSAPSALVLSPTR	EHTPGINFDQYEAIK	EREEALDIFK	FLVLDEADR	GCGLLVATPGR	GCLLEVLK	GFNDAQGTYGGGFNR	VGSTTENITQDVR	WVEDMDKR	YQKPTPVQK	RGTAISFFNDK	VLVFVEK	LSDMFTR	SEEEIFKEHTPGINFDQYEAIK	AIVQGPDSDMPPPGER	SEEEIFK	VLVATDVASR	MLDMGFEPQIR	WVEDMDK	GTAISFFNDK
LinJ.03.0190	delta-1-pyrroline-5-carboxylate dehydrogenase, putative	AAHLLSTK	AVEAAVEASK	DFHLVHPSADMK	EEIFGPVLTVFVYDDSKPGYWK	EVCELVDSTTK	EWSQVPFR	GYFVEPTIIETK	KAVEAAVEASK	LAAVVFTGSTR	LETYHNFPR	LSGSNDKPGAGQFVTR	VFVYDDSKPGYWK	VYDDSKPGYWK	WNIHFAEELYAQQPR	VFTEINK	TVFVYDDSKPGYWK	CTGAVVGQQPFGGSR	AAIFYK	GAFEFQGQK
LinJ.05.0380	microtubule-associated protein, putative	APVDPAMYNTTTK	AQAQVSPSASAEEAPAK	AQAQVSPSASAEEAPAKK	EEAVPASAAVPDTSAEKPDPR	ELPADDGEGYEK	HVVVSADGTADAAPSR	KAPVDPAMYNTTTK	KEEAVPASAAVPDTSAEKPDPR	RELPADDGEGYEK	SDGAPASLVEKPVVPPLR	QYDPDAYR	DYKPAVK	KYDPDAYR	YDPDAYR	KYDPDPNIR	HVVVSADGT	RAPADLSSYESTYAK	GADEVPSEEQLIPLSER	VPVDPAMYNTTTK
LinJ.11.1000	pyruvate phosphate dikinase, putative	AASLEGDFK	ALHEMNPMLGLR	ARDPEQVGHLLHPNIEPEAAK	EDFEHALGEMK	FDTDLTAGDLK	GDFIGLFR	LLDPPLHEFVPHDESAQQELAAK	RYPSMEEFMPENYK	TIPDDVITQVK	VPVAIVAAAHAAVK	LWMLQCR	AVKPTMK	WCQDVK	LHEFVPHDESAQQELAAK	ELVDK	AMAGNPVVIR	DDAGQFLR	LLPIQR	FVYDSYR
LinJ.18.1350	heat shock protein, putative	AEAIDVYEVEEAPDATPAAANGEGPGKENEEALAEPPKPSKPVK	ATMESLCQDVLHSIK	DCDYLLYEHMLNEVK	DDFHSIEMIGGGCR	EIVQPCNYIIGEWEMGLPSK	ENEEALAEPPKPSKPVK	FIGEQGLDR	GFAEAGVSR	KNELESYILDFRPR	LVEEVLGR	NELESYILDFRPR	SYVNEAATTDPR	YGGVDIVTNEVSK	KAEAEMYER	RRTRRCRKR	SRYNVDVSQNKRAR	ARARRSSSRRRVSTLALWLPNR	LLGAADSYPK	LLQACER
LinJ.28.1310	glucose-regulated protein 78, putative	AKFEELNMALFK	EAAEFEDEDR	EAAEFEDEDRK	EISETFLGEK	FEELNMALFK	GEVHIVTNEMGNR	ITPSVVAFTDAER	KQNVDISNDQK	LLSYHIVADK	LSEEEIER	TGKPLVQVTVK	VVLVDVIPLSLGIETVGGVMTK	YADPTVQNDKK	AIEEAVK	PLVQVTVK	LAADDKK	FFVDGLK	GVPQIEVAFDVDENSILQVTASDK	DALDFVDENPNADREEFEAAR
LinJ.18.0510	aconitase, putative	GIEIPFKPAR	IHPLTAANYLASPPLVVAFALAGR	RPQDNVPLTDVSK	TSLSPGSHVVTK	EHFSMNFSGELRPLQDIVVK	LGVVGK	DWAAK	FEFLK	VLLESAVR	YVTPDLFK	AVIAESFER	AAGVPTIILAGK	IESYVK	EVYSNITTMNK	LVGDGQTGPYTLYHPTGEK	NCDEFDVTSK	FVEFYGPGVDALSVADR	TVESIFDWK
LinJ.25.1010	dynein heavy chain, putative	DAPPQATVQPVKPGGVK	DQELHFSEFK	EAVAHDAAIVAHGEAEAK	EDKDETYEAFLR	ELELLDKLYTLYINVLQK	FLGHFNLFAK	GLIYWVPWISK	IFDAVSILLHRPLLVPGSELVK	MLPTPDKFHYFFNLR	RNPGKDEEDLFMR	VDVAGDWHDGVFSSLWR	VVLLLTGSVHGLK	AKPFNWLK	STSPHRRSWRRSR	TEKELWKTRLAK	VADIQYGGRITDNNDRALFK	LDFSSLFIPTADSVR	DPVIDPETGEQVEPAPR
LinJ.29.0790	lipophosphoglycan biosynthetic protein, putative,heat shock protein 90, putative,glucose regulated protein 94, putative (LPG3)	AFSGDYRDPLYFNHFK	ALFGYSEVR	EKYDSFFTHLR	ELISNGSDALDK	GTEITIELKPDAEQFLSAETIK	HPLVDEMFK	KEGVQFEESDAR	QVENPAPSGHTHLK	RVFITDEFR	VDTNAHEEAETDGEGDL	VFITDEFR	YDSFFTHLR	FWELYGK	EVLQESR	YLNFVK	GIVDSNDLPLNVSR	EGVQFEESDAR	GIYYLSGDSVAR
LinJ.31.1240	vacuolar-type proton translocating pyrophosphatase 1, putative	AALNQMIPPAALVMLSPIVVGILFGK	AVAQNAGDINAAPLAR	GSPQHGAAVIGDTVGDPLK	KEPDYESCVAIATK	KYIEQGGLR	LGFQTALR	NAHLTDEVMR	SHDIEPALK	SVGVAAMDMVNEIR	VAIPVVNILDSR	VENNIPEDDPR	VGGGIYTK	VMPGLLFGAMLPYWFSAMTMK	KEPLNPIATPANTNVDK	PYWFSAMTMK	AADVGADLVGK	YIEQGGLR	NVYVIYTR
LinJ.33.2670	carboxypeptidase, putative,metallo-peptidase, Clan MA(E), Family M32	ATGETLNPEYLR	ELGDDKVDECLR	FGFITAPEVK	GEAMAMLSELR	GSEELNAVQR	IWHFDTDAGR	KELGDDKVDECLR	LDVSPHPFTGMTK	LTTNYIEDTFVQSLYGVIHESGHGK	MEVEDVPR	SATALPAEFVGR	SWLPQLLK	TNYIEDTFVQSLYGVIHESGHGK	VDADEVCYPLHVILR	KLETIFTK	TGELGPLLEK	LDEVYANVK	FLPVLR
LinJ.08.1020	stress-induced protein sti1	AVEEAYIDPEIAK	CIAECEHGIEHAR	CIELKPDFVK	CISIKPNWAK	EALALKEEGNK	EDKFPEAVTAYTEAIK	ENHCDYTIIAK	IPNDGDDEEEERPSAK	KYEAAIDLYK	RYDDAIAAYEK	YKDALDDADK	YQEAQVK	KFEEALTK	LISAGIIR	ALQAYDEGLK	IQEMASGQSADGDEAAR	IQEYMK
LinJ.18.0690	citrate synthase, putative	ADGVNVHDEAALEK	HNFQDDLFK	LCDATIDAVYGGMR	RVDPEAIAAAQK	SGQVVPGYGHAVLR	TYWEYALEDSLDMLAR	YTWELLNSGQVVPGYGHAVLR	IMPGILK	KTYWEYALEDSLDMLAR	GLNAELHRRVDPEAIAAAQK	LQGRPLERPK	SITTEMLAK	GITGLVYEPSLLDSAEGIR	ASSVLDEMK	AIAALPK	VDPEAIAAAQK	FAAAYAAGK
LinJ.36.7280	protein disulfide isomerase (PDI-2)	AADMLAGIATLAEVDCTKEESLAEK	AEELEELKK	FLATAVLDYFGELGQESFQK	FPAFVVDFER	GKPLGWVFVDK	HHVMETYTPVTAESVAAFVEK	IPAGKPPIVYEGGR	MDATTNDFDR	SLESENVIIAK	SQVLLTFIDGDQYRPVSR	TASADSEMASMITK	TLAPEFVK	GSLVAVAEK	IVSGDLTLVK	AEELEELK	EAYTGAAPMTAESVK	QTLMSDAIPAK
LinJ.06.0030	hypothetical protein, conserved	AGNNPDESAAAAAPPQSDTADEAEKPQKI	DLMDILVK	DWSVMVWR	EIMSLVGHIGTVWTVVFSHNDR	GGHNGFVLSCDYSPK	MGVDETVVVTTFR	TNLPDDSSTEEEIWLLVQAVK	TSDGEHVETIIGHLSTVYHMDIR	VWNAESQTK	LIYATPHMSFDDFHTI	SKQEELTK	LICSNPELPK	LLTSSLDDK	AAGSSAMDSITGMSER	NAVLQLLSK	QQAPGGMQVSTTK
LinJ.15.1100	tryparedoxin peroxidase (TRYP)	ASVEGYFSK	AYGVLEEK	GAPTMKPEPK	GGLGAMAIPMLADK	GLFIIDPNGMVR	HGEVCPANWK	INCPAPPFEEVALMPNGSFK	KGGLGAMAIPMLADK	KISLAAYK	LLEAFQFVEK	QITVNDMPVGR	SMDSEYAHLQWTLQDR	AIPMLADK	ISLAAYK	NVEEVLR	KGGLGAMAIPM
LinJ.29.0640	ATP-binding cassette protein subfamily A, member 10, putative,ABC transporter, putative (ABCA10)	DIVWPLLTVEEHITFYAR	DSLSHYGNLLVSSNSPALAQNFMTFCR	FAEVVTYILR	LDMTMYDDYASHPSQVMTAY	LLLSEIMSHK	LLLSEIMSHKDPR	RAHPLFFLMPLVNR	SVLISTHLLDEADR	VDYVVDLLDLHEK	YVSVAPVGAVFQK	KIVYEALNR	MLGEFEK	RLEEADPSVK	MWDMGK	IVYEALNR	LDEVEALADR
LinJ.30.2540	heat shock 70-related protein 1, mitochondrial precursor, putative	ANADGAQHIQMHISR	TLVAELR	VVNEPTAAALAYGMDK	VLENSEGFR	EQIEQMIR	TSGIDLSK	EINDVVLVGGMTR	TTPSVVAFK	AVMECGR	DAGVELK	LVGLAAK	DDLAAATDK	AMENPNVAK	FEGITQR	YVSDAEK	NNAETQLTTAER
LinJ.31.2210	prostaglandin f2-alpha synthase/D-arabinose dehydrogenase (PGFS)	AIGVSNFHIHHLEDVLAM	AIGVSNFHIHHLEDVLAMCTVTPMVNQVELHPLNNQAELR	HIDTAAIYK	LGVDYIDLYLIHWPR	LLSNPILAAIGAK	NEESVGAGLR	VEAWSPLGQGK	WALCAGYR	AFEQLYK	KYLDSWR	YLDSWR	LIHWPR	EDVFITTK	NLITIPK	TAAQVILR	YGPDPDEAQF
LinJ.32.3110	nucleoside diphosphate kinase b	ADEIASWTSH	ADEIASWTSHSVSQIYE	ATNPADSQPGTIR	DLSSKPFFPALVK	FKADEIASWTSH	GDFAVDVGR	GLVGEIIAR	ILQPTTEQAQGHYK	NVCHGSDSVESAER	PFFPALVK	PTTEQAQGHYK	SKPFFPALVK	TFIAVKPDGVQR	YFSSGPIVCMVWEGK	EIAFWFK	VLLGATNPADSQPGTIR
LinJ.35.3150	ATP-dependent RNA helicase, putative	DVKPVEDFADLLVEPALAANIER	GLDIPDVAHVVQFDLPQEMDDYTHR	ISDTEYQR	KLTFNTDIFYDVVYGGTR	NITQTIEHVPDNEK	TAAFLIPVVQYMLVHGVSPAR	VMELFEHR	YFSEHGQEIPK	LALDLHK	YTDMPTVDER	RRGGGGGGGGGGHRSGGP	VTPILVATDVASR	AGEDVTSPAPQQTQSGIR	TAPQESAPAPATTAGAVALR	APASLPVETGGFAPPAHER	DGAVEGGDVNTFR
LinJ.35.3750	Gim5A protein, putative,glycosomal membrane protein	GALGFIASMCDFY	GGPQLLEDVSGPLVPLHK	HLGLNDTIR	LALLFNALSK	LALLFNALSKPTLEALSK	LALLFNALSKPTLEALSKPK	PTLEALSK	PTLEALSKPK	SKPTLEALSKPK	SLSSMADGYR	TLQLIAPK	VMAIVQFLPMTLAGPANDAGCTSLSK	LSKSLKSLSSMADGYRAITRLALLFNALSKPTLEALSKPK	NTPEEQK	GDVLLDR	QAYVMTQK
LinJ.35.5450	pyruvate kinase	CTVTNAHTISDR	DKFYIDYQNLSK	GDLGVEIPAEK	GKYPNEVVQY	GKYPNEVVQYMAR	GYVQTGDYCVVIHADHK	IVCTIGPSTQSVEALK	SAEQVGEVR	TGQFVGGEAVMER	YRPNCPIVCVTTR	DIMIICK	VVVAQK	EALGAK	GLIQSGMSVAR	VMVVLSNTGR	FYIDYQNLSK
LinJ.36.5870	isoleucyl-tRNA synthetase, putative (ILERS)	AAGGQVSLQVR	ASIVHSYPFCWR	AVESWFVNVEAFR	FAYQTNHHVIR	FGWDCHGLPVEYEIDK	FSNWLAEAR	LDANFEVLGR	MMNIVDLVR	NVAVSGLVLAEDGKK	RFGWDCHGLPVEYEIDK	WILASCQSLLR	KELTIEDVK	LIECNDK	DQMVIPIK	YVDEWR	ELTIEDVK
LinJ.26.1220	heat shock protein 70-related protein (HSP70.4)	ATAGDTHLGGEDFDNR	EATKEEYMEQTK	IQDAVSAASSWLER	IQQIVSQFFGGK	KFDDPDLQSDMK	LIEGIAHPILSEFYK	LVDYFATELK	MKETAEAYLGTTVK	TFFPEEISAMVLQK	VMEAPPSAGSK	DGAPSDGVPHAEDVD	CLEPVKK	IINEPTAAAIAYGMDR	DAGSIAGLNVLR	EQIESMVR
LinJ.36.1700	clathrin heavy chain, putative	AFMNANLTEELTSLLGQIVVHGR	AGLHQHAIDCYIMAQK	ATLFHEDVAYWR	AVYHWSLDTAADDAPQHIFDR	GLWEELFSVLR	KVNEALNNLYIEEEDFK	LAGVCAVPVVLK	LMEHVNMYAK	MITVCEQYHHWVVLR	TDAAVVWSVLGEYLVK	THPEQLNDFLSSIFK	IALLLHR	MELFEFR	MCLRAPGNSLRTR	LEELEEFLK
LinJ.09.0980	calmodulin, putative	DGDGTITTK	EADVDGDGQINYEEFVK	EAFSLFDK	EAFSLFDKDGDGTITTK	HVMTNLGEK	KMQDSDSEEEIK	KMQDSDSEEEIKEAFR	LTDEEVDEMIR	MQDSDSEEEIK	MQDSDSEEEIKEAFR	SLFDKDGDGTITTK	VFDKDGNGFISAAELR	ELGTVMR	MMMSK
LinJ.13.1130	40S ribosomal protein S4, putative	AANIFVIGK	AVIVTGGANR	DASGAEFATR	DLNHLQVTVPK	ECLPLLVIIR	PGAFNIAHLK	VPVAVTHDGHR	YPDPHTSIGDTIVYNVK	LMYDVK	DWMLSK	YPAGFMDVVEIPK	LTGVFAPR	VVNLYTATGR	LIAAEAR
LinJ.17.1390	translation initiation factor, putative	AIKPLSHFAWRPLPPTLLTQSDVK	DYEATEMAHK	GSSGHSFAIPGLYK	HIIIDGLPNNVTPDKR	LDMLWHPAGTFLCVR	PLPVWSTYGSMVISQHEK	SLLHFFVLHDNNTITDK	TIGNLDLHSDDLWPIMR	VLHEVATSATHLFWAPR	YIIVQTPK	FAVLLK	WSSLEEAR	LAAANFDK	DISIINLR
LinJ.18.1510	P-type H -ATPase, putative (H1A-2)	ADVGIAVHGATDAAR	GLTTEEAEELLK	GLTTEEAEELLKK	ISISDFLTLFSSR	KTPSWLIYVR	MITGDHLLIAK	NSLKPTATVYR	RADVGIAVHGATDAAR	STLVLAALAAK	WHMAGILTFLD	WHMAGILTFLDPPRPDTK	FMIVETLR	DANDLPEDLGEK	ATGPATDLLPPSK
LinJ.23.0050	peroxidoxin	EMHIPVLADK	GGLGEMHIPVLADK	GLFIIDKK	KGGLGEMHIPVLADK	LNTQVVAVSCDSVYSHLAWVNTPR	PGQPTLDTTK	DINMNDYK	NVDEALR	HSTINDLPVGR	SMEIAR	HADFEK	GGLGEMH	AGEFFEK	GLFIIDK
LinJ.23.0860	3-ketoacyl-CoA thiolase, putative	AVGVEVQTTATAR	DLIRNGETTLEGR	IPVNTGGGLLSFGHPVGATGIK	KLDDFTFPCLF	KLDDFTFPCLFAK	KLSFEQCNGEDPSNVK	VFIVGGHITPFVGK	VGVEVQTTATAR	YEALGIAEYGHAK	YIAEHNHFTMEDTAR	MGLSPNDSR	VGGDYLAR	FLGNETYK	TAVSAVLQNI
LinJ.24.2150	transketolase	ALLHMAGYDLTMDDLK	CLAADIVQGGK	FVMSNGHGCALQYALLHMAGYDLTMDDLK	FVTPGVEVTTGPLGQGIANAVGLAMAESHLAAR	KFGITVEEVVETAR	KYDVDEDVR	VHGAPLGEEDIANVK	VLSGELCVR	LAAISHHR	AMPNLQVMR	VVSMPCQELFDAQPDAYR	GELPSGWEAK	YDVDEDVR	QNTVPQSGSSIDGVK
LinJ.32.3510	dihydrolipoamide dehydrogenase, putative (GCVL-2)	ALTGGVEYLFK	CAANTDADVSK	GLDGKDETLESK	HDAHANFAQYGLR	HKAEEEGVACAEMLAGK	SSTGALDLDHVPK	TCHAHPTMSEAVK	TIVATGSEPTELPFLPFDEK	VVMSSTGALDLDHVPK	VVSGTNNGSSVTIEVEDKDGK	AAQLGLK	GEGSFVNPNTIK	TACIEK	AVGTEDGFVK
LinJ.35.3280	cystathione gamma lyase, putative	CGIEDVDDLIAALK	DPQNVIDSIKPNTK	IMRPLDHGADVTLISTTK	LGMEFTFVDMR	LVISETPANPTLILIDVAAVSK	NNLHGGMLWFEVK	PLDHGADVTLISTTK	SANPTVAVLEQK	VGITDGFVR	VSCGIEDVDDLIAALK	VVYPGLASHPQK	YVDGHDMTVGGALVTNSK	VAEFLEK	ELADRQHRNNLHGGML
LinJ.36.3360	14-3-3 protein-like protein	ATDVANSSLAPTHPIR	LNSELDTEER	LPDDLAELIYMAK	NLLSVAYK	NVTIQDEVVPK	PSDIKLPDDLAELIYMAK	QAYDEAVTELETLDDEAYHESNTIVR	FDEMLLCIR	LAEEAER	VFYLK	YYAEIDSGDGQR	GFQLAR	VITSIESR	ENLNLWTDDQL
LinJ.18.1360	pyruvate dehydrogenase E1 component alpha subunit, putative	GGKPEDVFAEMFGR	GPIVMELDCYR	LDELFTDIYVGEQYEHR	RGGKPEDVFAEMFGR	RMESLCDQSYK	TDMAPLPTQAAYDAEQLKK	TVPLKPQRPFK	EVDQDLQK	RGDYIPGIK	SLALMFR	TCQGTVYHKP	FAMENR	GSYQAEFYR
LinJ.23.0410	NADP-dependent alcohol dehydrogenase, putative	DEWDGSTFPMVPGHEIVGHVTK	FCGEHNITATVEK	FVIDMASLK	ISIECINEAYER	KTPTFGGYSDHVVVR	LALVGMPEHAHPPLD	LALVGMPEHAHPPLDPR	LVGMPEHAHPPLDPR	NLGAHHVVNTNNEQEMNSIQGTLDVIVDTVGMSHDLRPY	SKLEPFTFQR	TPTFGGYSDHVVVR	VGVVGLGGLGHMAVK	VGSEVTK
LinJ.24.0870	triosephosphate isomerase	DLGINWVILGHSER	EAWDQIVLAYEPVWAIGTGK	IGADVAAR	LVQVLNEHNISHDVQCVVAPTFVHIPLVQAK	MKPDINGFLVGGASLKPEFR	SGAFTGEVSMPILK	SSKPQPIAAANWK	TLYMKPDINGFLVGGASLKPEFR	TYYGETDEIVAQK	VATPEQAQEVHALLR	VGGASLKPEFR	VVLSQTSAIATK	YAVSAENAIAK
LinJ.27.1770	trypanothione synthetase, putative (TRYS)	AILPMIYHNHPEHPAILK	AVSYYESNHEFHLR	GLVLPDVNWACHIFQLK	ITSGDGEVHAESGGNYGK	KGLVLPDVNWACHIFQLK	KQDDYYAIIGGWMIGDAFSGTGIR	LCVLFDEFR	SIEGNIFFGFK	SNVTITSGDGEVHAESGGNYGK	WESSYAYK	GENWKPSPK	LPHPVTHK	SVITGVDSPFAAIR
LinJ.32.3470	chaperonin alpha subunit, putative	ALNDALWAVAR	AQELVSQGIHATSIIAGYK	AVSILLQHGR	EIGDGTTSVVILAAELLK	IALVDFDLR	ILNNDADLFAK	IVVDAIMSVK	KAVSILLQHGR	LNPDEEDQQR	RAQELVSQGIHATSIIAGYK	TTGAQVVHTMSDLEGEEVFDPK	LLVDLAQLQDK	TVNDFGDVIYPR
LinJ.33.2520	heat shock protein, putative	ALLYVPQSHTEK	DKNDVTNEEHIDFYK	DSPAVLADHEAAQMR	ELVSNASDALEK	FISGSYDSPMFR	LQNIEMFDANLDGYVQHK	LHYSIDAPMSVR	EGVCTDQVHK	MEAGVNLYSRRVLIQSK	ALSDFISK	GAVDSESIPLNVSR	LSTILTK	WLEEESK
LinJ.34.2410	hypothetical protein, conserved	ATHGQHSYISYVIAVLNGEDGK	ISGLHQVTELGSELVR	ISGLHQVTELGSELVRDEYEPIDR	ISGMGGAIYNAVNIAEIVK	KVSTILITLSR	NPENVVVER	SELVRDEYEPIDR	SNPGYQEPIPDSEVTEQER	VSTILITLSR	VTATHGQHSYISYVIAVLNGEDGK	TRNPENVVVER	DEYEPIDR	DRPEGAENEVR
LinJ.35.0840	aspartate aminotransferase, putative	AGTLSLLLK	ANMAGLTHETALMLAQTINDAVR	EWEAELSAMAER	KEWEAELSAMAER	LAHLILSNNELR	LQTPGSWEHVINQIGMFSFLGLSK	RGIEVLLAQSFSK	SVMDSLIR	TVSLDFEGMK	TVYDELLR	DEQGRPYPLR	IQGQAPDVIFDLAK	VFDAEK
LinJ.35.3900	T-complex protein 1, eta subunit, putative	ALDELCVPFK	AQDNEVGDGTTSVVVLAGELLK	DSMLVDGVAFK	FNFFTGCK	GGAQQFIEEADR	GKEQMVVSGYAR	QLAENAGHDSTDTVNK	RFFAEMAVK	SLHDAICIVK	FFAEMAVK	AGMGGMFAGAPGVTRMKGGR	LPIGDLATQYFADR	SLVDIAR
LinJ.36.3100	succinyl-CoA ligase [GDP-forming] beta-chain, putative;with=GeneDB:LmjF36.2950	ALNTTIPIVVR	ELYLSLILDR	IITGDSNVK	LEDQTQIDSK	LSFDDNAAFR	NSGLVIHPVEDFDSAAR	TIEEVEAACAK	VAEGVDHDAAVAYAK	VEFGIACK	VNVAEGVDHDAAVAYAK	KAVELAK	AAEQIKALYNI	ELGFAGETAER
LinJ.36.6110	hypothetical protein, conserved	AMEAPYFEDNDPRPPR	ANESVDVLNLHSYTADELNEKPQPFK	APYFEDNDPRPPR	EDPVFDDSYRPH	EDPVFDDSYRPHR	ITHPQGAMEAPYFEDNDPRPPR	KPPVIKPINTPAK	KREDPVFDDSYRP	NSEPAGISPR	SYTADELNEKPQPFK	DAPPVTGK	TDQVYAIQGEPHR	CSAPELPPR
LinJ.05.0830	methylthioadenosine phosphorylase, putative	AIVTKPEHIPAETK	ATFFEGGVVAHADFAHPTSR	IFNNIAHEALLR	IVTKPEHIPAETK	KATFFEGGVVAHADFAHPTSR	VDGVPCVFLPR	ANICALK	GTFQIHSSGTLVTMEGPQFSTK	LDCLQDAK	CFPDVAAGK	AESLLNK	YPSEIIK
LinJ.09.0820	oligopeptidase b;with=GeneDB:LmjF09.0770 (OPB)	AWYEIGAK	GMIFAIAHIR	GQPSDWSHVLVDHSEDVFMESIAVR	IPLSVVYHK	KDPAVIEHLNK	NTFSDFIAAAEFLVNAK	RNTFSDFIAAAEFLVNAK	SAGGLLVGAVLNMRPDLFK	EVGGGFDAANYK	VAYWEPAK	LTTPSQLACEGR	ISDPCQTIADK
LinJ.11.0350	14-3-3 protein, putative	ASEFTTSLKPTSPIR	ELAEICSDILELLDK	ESALIMQLLR	HDEILFCMK	KASEFTTSLKPTSPIR	TASLFNGFQHQVEK	YFAEVESGSDTQK	YLIPAADNDESK	IAEQCER	QAFEEALSDPEVLDEEQHK	NLALEAYK	NLLSAAYK
LinJ.13.1400	chaperonin TCP20, putative	EVDLHMVEVMHMR	FVNGIVLDHGGR	GAGAFEVALHDHLMK	GIDPISLEMLAK	GPNDHTIAQIK	IENGDVIDPIAAGILDNVIVK	LAEAVVDAVYAIAEHGK	TITEGFHIAR	VKGPNDHTIAQIK	RRVCTKENGRTFVVINQK	MLVSGAGMIK	FLEGNIIEIPNEER
LinJ.19.0150	aminopeptidase, putative,metallo-peptidase, Clan MG, Family M24	AATWCNETLR	EKEGEVVAHFK	IEPITGLKPQK	KIEPITGLKPQK	LGLNEMAK	TIQVTEDNELGKDEK	VAEHMVHDYDLEK	VTPVDGVLSHMMK	HTIQVTEDNELGKDEK	VALDSNYSVK	YIIDGYR	ITVLISNK
LinJ.21.1820	RNA helicase, putative	AMLGADILAQAK	DVQEIFMK	ELAYQIEQEFK	ENGFEHPSEVQHQALPK	INLVVQYDMASEADSYLHR	LTLHGLAQFYMNVTEPEK	VPQGQKPYCQAVVLVHAR	WFVVDEFDR	SATMTDELR	EVPAIIVGTPGR	CLEDVK	DATEIYVDQR
LinJ.21.1830	hypothetical protein, conserved	AWDDLFEK	DAFATWLK	ELAQLMHYK	KNCLNFVPGLALFASQSR	LLRPAAEMYDGFLK	RLEFENGPLR	VNDYHEFLGPK	WYFDFHAYPWNATQER	EAQDMYR	FVEEGK	SAPSYIMDTK	SMNLPTFPLLSR
LinJ.23.1460	T-complex protein 1, gamma subunit, putative	ATGATIVSR	DTDWEALLK	GASDLAAHFLYK	ILLLDCPLEYK	KPETTINVELTK	SICNVIISFKPDVVITEK	VEELTQEHIGK	EIDVVHPAAK	AGLFEIK	IATSIDPENK	VVQVNPITGVK	EQLEDVVR
LinJ.25.0940	cyclophilin a (CYPA)	AMEAVGSR	DAVPQTAENFR	FADESFAGK	GFGYANCPFHR	HVVFGQVLEGYDVVK	KDAVPQTAENFR	MDIEIGGKPAGR	SYTPHYPVVESNPK	VWMDIEIGGK	VWMDIEIGGKPAGR	SIYGSK	VTMELFK
LinJ.26.1550	thimet oligopeptidase, putative,metallo-peptidase, Clan MA(E), Family M3	HQLAVLLGYPSFAHLYISDK	ISEDKTEVHFTVDALK	KWVAEVELLK	TPEMAQAFVESLIPK	TVAACEDLVK	VFALDLFEYIR	WVAEVELLK	YSHACCHSVVPPVLLK	GMELPEEEFQK	GVPESVLSALQR	ATSIFANISTVEKCAALFPK	CAALFPK
LinJ.28.2370	glycoprotein 96-92, putative	ELQEEHEREQEEVR	KAEEVEGEFAAAR	KAEEVEGEFAATR	KEEQAELQK	LKELQEEHER	QKEEEEKELEAK	SVATVEAAK	KAEIEAER	KGELEELQR	QREDEIK	NYDIVDEEEYER	VMEQLEK
LinJ.28.2970	activated protein kinase c receptor (LACK) (LACK2)	AVIAELTPDGAK	DGAALLWDLSTGEQLFK	DGTAISWK	GHSNYVSTVTVSPDGSLCASGGK	HSVDSDYGLPSHR	LEGHTGFVSCVSLAH	LEGHTGFVSCVSLAHATDYALTASWDR	SLSVYDLESK	VWNVAGECMHEFLR	LIVSAGR	INVESPINQIAFSPNR	DVLAVAFSPDDR
LinJ.35.1390	mitochondrial processing peptidase, beta subunit, putative,metallo-peptidase, Clan ME, Family M16	AIGLLADVVR	AMVHQDQHLFEERPDDLVMDNLH	IDDTTASNVQEVLQHYFYGR	MLHDNELAQAK	RVPLTEMYDR	SIETANPFLHSYK	VVVVGSGGVDHTVLEK	YVGGEYR	YEPIAYAGTAR	SYFGDLPR	VACEENPLSK	MEDADIVK
LinJ.35.1880	60S ribosomal protein L5, putative	AILDVGLAR	DDEGDDEERFPFK	DIIAQIVQAK	GAVDGGMAVPHRPNR	KDDEGDDEERFPFK	EADGSYSAVR	LSGAEK	SSLDAK	FPGYNK	VFGVLK	VLPESIEGMYK	LGIADK
LinJ.36.1420	Transitional endoplasmic reticulum ATPase, putative,valosin-containing protein homolog	AAAPCVLFFDELDSVAK	AATNRPNTIDPALR	DSHGFVGADLAQLCTEAAMQCIR	EIQLEELKK	KNVFIIGATNRPDVLDPAIMRPGR	KSPLASDVDVDQIAAATHGFSGADLSGICQR	LADDIDLEK	RMEELNIFR	SVSDADIR	MEELNIFR	EIQLEELK	ELDIGVPDETGR
LinJ.36.4030	glycyl tRNA synthetase, putative	DGITAEQKDEFLHLLHDAAGMNPSQIK	EFTLAEIEHFVNPNNK	MRPELAQGIILNFK	SAYDLTQHSNASK	VALFLTSVGVR	VALLPLMVKPELLATISEIR	SNMLHFWR	VALLPLMVKPELLATISEIRQELVMR	AVFSFSPLLAPQK	VTGYSYTPSVIEPSFGIGR	VDDSSVTIGK	DVEIWAWPR
LinJ.36.7320	eukaryotic translation initiation factor 3 subunit 8, putative	ACISILFDILGQR	AIAQLGLAAFIAGDIPTAHQLLR	EQVAVAYEHLK	IAGDIPTAHQLLR	MCDEVHMFVR	NIVVPGGIHGFLTYLHTELVNK	NLLLPPHMHMPVAQLELASVLSGLLMGVK	SKFEEVASQEYLK	SVLDDEHAEMEYR	FDMEESDVR	TIWGLR	FVEDSSSVNAR
LinJ.02.0430	hypothetical protein, conserved	ATAHYTIQGHK	DTFFINPK	VTVTPEIMR	YHYEISHETCVALSK	DFPTANK	LQTYHTSASAPCSF	KDFPTANK	VGVQMTHS	ISAEIEYVAACNGGLK	MEVALQR	AAVEVVCGR
LinJ.05.0350	trypanothione reductase (TRYR)	ESGGFGWEMDR	ESLCPNWK	ISDFHSTIGVHPTSAEELCSMR	KSEDPHSDVLETLDTEYILIATGSWPTR	LMVTGAQYMDLIR	NGAVQVDAYSK	NYETVAVYASSFTPLMHNISGSK	TGKNGAVQVDAYSK	VMLTPVAINEGAAFVETVFGGKP	GFDTEVR	TPAYFYESGK
LinJ.11.0240	proteasome alpha 7 subunit, putative	DECVHFAIK	GVATVIGGFNEDGKPHLWK	HDQTVIEYMEK	NIELLVLQYK	PFGVATVIGGFNEDGKPHLWK	SLLEVVESGSR	STQSGGSRPFGVATVIGGFNEDGKPHLWK	YLTEEELQK	KTDPSGMCSAWR	FVVEVEK	LQDSRTIR
LinJ.14.0180	carboxypeptidase, putative,metallo-peptidase, Clan MA(E), Family M32	ANALAELEAHVHQLHTAPR	EALLVKDELAEVDR	HLLALGEWDMHTMMPPK	KINQLVKPSYIR	TLADEVGYSLHVILR	YDEAPHPFGGMVK	LDAIYADIK	ELLGQPVCEAR	EYMGLETLGR	SWLPALYK	LEAVDVPR
LinJ.14.1540	hypothetical protein, conserved	AAEEAAYK	ESLFFTIVR	IVEVQVHEK	LIVTVHCGR	MHHAANINEEAGEVVGSYK	RPAAAAEEVSQPEEEQPEEEEYHGELHR	RPAAASEEASEAASESEAGEEGLR	SAGTPTAEAGAAYHATAGGR	IEEESVR	ARPLPSGDIR	LMQLDVFEER
LinJ.20.1220	calpain-like cysteine peptidase, putative,cysteine peptidase, Clan CA, family C2, putative	AANGMFWMSWK	ASDQLFSDLVHGIAAGYTVICSTPGR	ICSGDPLHALQDMTGFSTMR	KYFNGGGVCFTHQPAYDYR	LQPLENTTLR	SMPAPHAAAAATPPSA	SVLVDSYLPVSGGK	AEHLAQK	VVMNSSANGARPTSDK	YIVVPR	SATDPAEIWPAILEK
LinJ.25.2230	succinyl-CoA synthetase alpha subunit, putative	AAGVTISDSPAHLGK	IGIMPGHIHQK	LIGPNCPGIIK	LIGPNCPGIIKPAECK	LNDPETEGIILIGEIGGTAEEEAADFIK	MGHAGAIVSGGMGTAK	VVGGVSPK	EAMAYGTK	AGTFHTK	NSPIK	VIVQGMTGK
LinJ.30.3290	hypothetical protein, conserved	EHFEVAIEEDLK	EKEHFEVAIEEDLK	KKPDPEESIDDIIAPVSR	RPSADALPTEATIVLHPEGDVK	KPTIEDFSR	KASAADELAAK	LVDTHVVDGWDDPR	MLADAYEGK	VLISIPDGR	SVNFMEWSK	QFVAEQGMSK
LinJ.31.1050	hypothetical protein, unknown function	AHESYATVAAASDSGAGAVK	AQSPQETTAADHTVMAAR	AQSPQETTAADHTVMAARGK	HADPEATDAKEEPAEQPEEDATEL	KAHESYATVAAASDSGAGAVK	NIVEEATAEVDGVLSAPAGEK	RPPHSQTAGQGTVK	SAAAAEAPADQACADK	SHCMEPAASSQESAK	TAAATTAEAAAAAK	SAAAAEAPADQACADKNI
LinJ.35.0370	ATP-dependent DEAD-box RNA helicase, putative	AVDLSHCHILVLDEADK	ELALQTAQVTK	GVTQYYAFVEER	HLHNPYEINLMDELTLK	IHCLNTLFNK	KITQLGYSCYYIHAR	NVNFEEYALR	TASFVIPVLEK	RIEQELDTEIKPI	VLDLASK	NLVCSDLITR
LinJ.35.2270	kinetoplastid membrane protein-11 (KMP11-2)	ADKPDESTLSPEMK	ATTYEEFSAK	FAELLEQQK	FFADKPDESTLSPEMKEHYEK	LDRLDEEFNR	LDRLDEEFNRK	AAQYPSK	MQEQNAK	LDEEFNR	LDEEFNRK	KMQEQNAK
LinJ.36.2140	chaperonin HSP60, mitochondrial precursor	DDTVMLNGGGDAAAVK	DPFENMGAQLVR	GYVSPYFVTDAK	IEDALCSTR	IQSIHSLLPALNHVVR	SGRPLLIIADDVESEALTTLIFNK	SLLPALNHVVR	TAEAAIVELPK	VGGGSEVEVNEK	VGGGSEVEVNEKK	AVEVILK
LinJ.36.2790	dihydrolipoamide acetyltransferase precursor, putative	ITVNDYIVK	NLEIPHYYLFDDCR	SEETGEFEMTGR	TAAAAALAAPAKPAAAK	VDNMLALIK	VENVVNFSASFDHR	WFQHFHDAMENPLSLLL	ITEWCK	AAPAAATPVAAAPVAVSGDRVK	IVDGALGAK	GTPPANPNFIDIPVTTMR
LinJ.36.6960	2,3-bisphosphoglycerate-independent phosphoglycerate mutase (PGAM)	AFEDDDFDKFDR	DNQIYSIIEHAAK	DVPDGSSFR	EAITTFREEDPK	EGSTLHLIGLLSDGGVHSR	FTEELEAVLAK	IDEDHETFK	INFPNGDMVGHTGDLK	SAEITEAAIEALK	SGEIYTGEGYR	ATIAGVEAVDK
LinJ.02.0680	ATP-dependent Clp protease subunit, heat shock protein 78 (HSP78), putative,serine peptidase, putative	AHPSVSNILLQVLDEGHLTDSHGR	IDMSEYMER	LIHMDAELKK	RPLGSFLFLGPTGVGK	RRPYQIVLFDEFEK	YEAHHGCLIK	LIHMDAELK	LRRRLVQASTALR	TAIVEGLAQR	LAPEFINR
LinJ.05.0960	dipeptidyl-peptidase III, putative,metallo-peptidase, Clan M-, Family M49	AGLVGLEFYTPEK	AQPYAENETEVR	ASILTATSVNVGIHELLGHGTGK	DKLNYITEADWELYK	FCILQALAR	FVAELPWGK	KAQPYAENETEVR	VFKEEDGTLVIR	FVPSIPK	EGVLITLDR
LinJ.08.1010	hypothetical protein, conserved	DDAPVEENK	DDGKYDFDEIAR	LDDLVDLLER	RLDDLVDLLER	WVVYTPEDEVK	YKGEAPASYTR	YMDWCPEVR	IAIEMIR	EIEALLGGAQK	YDTIAANTMER
LinJ.09.1030	elongation factor-1 gamma (EF1G)	GMPEIVSEVVDTELFEWEEIK	GMPEIVSEVVDTELFEWEEIKDVQAEK	ITDYLCWEGPTIPR	LLAPLHPESAR	TVAAPYFFEHYDTEGYTCFWAR	HGEELTK	IMVAAAYANVDVELK	YNEDNKK	QWGATFGPAK	VCQYGQENETPEFAR
LinJ.14.0190	hypothetical protein, conserved	EAPTIESAHPIK	EAPTIESAHPIKGEK	EIIDENTK	KEAPTIESAHPIK	LDPSHICYDEGK	RVLAGEELESNGPRPK	VLAGEELESNGPRPK	KEIIDENTK	TYSDDASLGK	ITITEDK
LinJ.15.0320	ribonucleoprotein p18, mitochondrial precursor, putative	EHPSTLAQQQSLFDIK	FCAMMDLMEEMQHR	KYDLFGYEVDTNTALWIDK	QDKPVENESK	RVPAELVQQNEANASK	VKPNEESWTWVLK	VPAELVQQNEANASK	LMEAEFK	IYEAPSK	ECVQSGQFR
LinJ.16.0560	orotidine-5-phosphate decarboxylase/orotate phosphoribosyltransferase, putative,OMPDCase-OPRTase, putative	AVPAGIPVVLDAK	LGYDFEAVVGLHQLLPLWR	RGDIADTADAYATSAFK	SNAITSQQEADVR	VVIIDDLVSTGETK	FGNFTLK	AFLGQWK	YLYEAVAER	LVTYPAIMR	GASVELAK
LinJ.19.0710	glycosomal malate dehydrogenase	ATCFINEAR	GVDVFVMVAGVPR	LLGVSLLDGLR	RDPALAELAK	RLPIGPLHSTEETLLK	RVQVAGTEVVK	LPIGPLH	SLGVYDR	GSATLSMAEAGAR	VQVAGTEVVK
LinJ.20.0110	phosphoglycerate kinase C, glycosomal (PGKC)	GVQVFLPVDHVCNK	GYEEAASLRPVAAR	IGISMCEEDKLDLAK	KIGISMCEEDKLDLAK	TIHLYEEVIGR	TLPGVAILTDKDVK	VDFNVPVKNGK	VLNNPPRPLVAIVGGAK	VSDKIELLDNMLGR	TLPGVAILTDK
LinJ.21.0890	methionyl-tRNA synthetase, putative	AQNVADGVDKDGKPCK	KLDSTIEEHQGTVAVK	VAADGTETLDEDHHTLNR	VKGEEVFVMTGTDEHGQK	WPADVHVVGK	YFHDHPNCIVPEFR	LVSHGWWTK	NMVARLNGELADTLGNLVSR	EIMDALGVPEAAR	LVQDIWK
LinJ.21.1330	iron superoxide dismutase, putative (SODB1)	ALHDSLCVIR	DAVTAQSLDFLAK	IDIDDRDTLIK	TVIEEGTPSGK	KYLLGLCK	TVCFFLR	VAGGPARIQDATIALIQFQLSP	VISQNSDLLAPMAVDAVR	AVEELLNK	VLEDMSIK
LinJ.21.2140	ATP synthase F1 subunit gamma protein, putative	AFSKPGQLVGDSPQAK	AIDSVASSR	AYLMPLGK	DFYDFHATLAILNAVCENELSEQAAR	MGIVNDMHEPMHFAYATYVWENAQQLCPEADR	QSSITSSLIEIISAMTSLEGNAAK	WREDLADASSTENQK	TIYIPVMTNR	GIESLSK	TNFWEGAR
LinJ.23.1190	hypothetical protein, unknown function	CAEVEDMEEK	DVEAADDAAK	DVEAADDAAKDVEAADDAAK	VEEEGQHITNDAENHIS	NDANVEATSKHQQCDKDDAAK	NYQEEGEK	FEVDPK	CAKPDAAPK	EEWGQK	FNDANVEATSKHQQCDKDDAAK
LinJ.24.0780	malic enzyme	CSLYVAGAGLHPSR	DISAEDSQNLK	EKDAILAAIK	KDISAEDSQNLK	LDDDQFYSLLDEFMEAVK	RLDDDQFYSLLDEFMEAVK	AWMQLCR	TFYLVDTK	PIIFPLSNPTSK	VLPVVMDVGTNTER
LinJ.25.0760	eukaryotic initiation factor 5a, putative (EIF5A2)	LEDQAPSTHNVEVPF	LEDQAPSTHNVEVPFVK	SVLDIQPNEDPSLPSHLSLMDDEGESR	TYPLPAGALK	VIDLSVSK	VSIVATDIFTGNR	YSVLDIQPNEDPSLPSHLSLMDDEGESR	EQFDSGK	KGGYVCINGRPCK	EDLDMPPDVALATQIK
LinJ.25.1850	3-oxo-5-alpha-steroid 4-dehydrogenase, putative	ELESMFVHK	FSHPTMPMR	KHEVELAASATLADLK	LSDKVPLSQQGVK	LYIGLFLAHFFKR	VPSTESPLPGADGGK	DKVPLSQQGVK	AYQPGVDVHR	DGSVIIYK	DLGPQIGYR
LinJ.26.1590	proline oxidase, mitochondrial precursor-like protein	KHQLFITYDQLR	MLVDAEQTFYQLAIDAIVATLQK	VSALLMSVHQSWCK	AGFQVYK	VNYFEYK	DNLTVPLAR	VSFGQLFGMR	LPNFNDDTTYR	EITEALDPR	LSLIASMAK
LinJ.27.1230	arginyl-tRNA synthetase, putative	DMGWMEHATWDHAGFGLVTGADGK	FSFPLMVVK	LCLVELTR	LKDLMDEAVER	SDGGYTYDTTDVTATYHR	VIYCTDLGQYEHFR	FQTVILK	LGATIEER	DLMDEAVER	QGIRPPVVTK
LinJ.29.0810	U-box domain protein, putative	FCLLLNNFSLYKPVR	MSEHVLVLLMR	NPVSSPYGQTYEK	SEIPPLRPEK	SIKDEGTMPFDSELGR	SVVFECLEDMTSIFEK	TKFCLLLNNFSLYKPVR	VDFMLNLMLR	IEEHSCNK	IMQQIVR
LinJ.33.2570	hypothetical protein, conserved	AVAHTQENKDECVVLH	RQSATATTAAPGEDVDPMEAK	SIPSLEELRDER	VVASQEGMVK	LSEQVLHHK	AIKPPLVA	TPTAAANGACADSIHSEYVAAK	LEAAQAAHK	EALLETTETDR	AYEYAEETLPK
LinJ.35.1190	NADH-dependent fumarate reductase, putative	LGGNSLLECVVFGK	MPVGEEHQMSAALK	RPILGLFGAGEVTGGVHGGNR	TLENHIVNNLSR	TVPAEHVNDLLSK	LGLFQK	TLENHIVNNLSRHVTVMTGITVTALESTSR	FNMPGALQR	DTVTDYTTYTR	YLGPEALR
LinJ.35.1310	ubiquitin-conjugating enzyme e2, putative	ATIIGPEDSPYAGGLFFLNIHFPSDYPFKPPK	DQWSPALTISK	FPSDYPFKPPK	IHFPSDYPFKPPK	IYHPNINNNGGICLDILK	LNIHFPSDYPFKPPK	NIHFPSDYPFKPPK	ELKDLEKDPPANTSGGPVSESDLFNWK	TAAEWTR	LQFTTK
LinJ.35.4500	mitochondrial phosphate transporter, putative	ADPSSGFPYK	FGLYEYFKDLYANMAGQENAK	MFYQYVFTKPK	SLGQGISLIMK	SYGQIAK	YVNPDHPHDTSYYMK	FGLYEYFK	SLVPLWGR	VQTSPK	FFFFEK
LinJ.36.3690	polyubiquitin, putative	EGIPPDQQR	ESTLHLVLR	IQDKEGIPPDQQR	PSDTIENVK	TIALEVEPSDTIENVK	TLSDYNIQK	TLSDYNIQKESTLHLVLRL	MQIFVKTLTGK	LIFAGK	MQIFVK
LinJ.01.0440	ribosomal protein S7, putative	ALFELETSHK	GKPSDLEESVAK	KTVLVVFYPLR	RHPGYLVMLVAQR	TVLVVFYPLR	FLMLVR	AVAYVYK	ALTSELEK	VSFGFMWNPK
LinJ.03.0220	long chain fatty Acyl CoA synthetase, putative	FWQNIVNFGR	LRNEWYAGGSCLSVLENLCK	MSNTSEEELKR	NEWYAGGSCLSVLENLCK	NSEFPAILDDAEFLK	TLMDTFAKPYGDLTAYRPFVFVAVPR	VKDVLTMFK	GPFLFK	VSEVEYAPYK
LinJ.07.1020	splicing factor ptsr1-like protein	DIPNEAIR	HLIAQLDNHDYK	IEAICPVLR	SKIEAICPVLR	TVTLTELTEYLK	VLVQISTLVR	AMDPANVK	LAVQMSK	QVFVNLGPAGK
LinJ.11.0640	aminopeptidase, putative,metallo-peptidase, Clan MF, Family M17	AAFTQELVR	APAGSETAVANAVAR	GIVYDCGGLALKPAAH	GIVYDCGGLALKPAAHMTNMK	HAGVYASDAEAEK	SVEVMNTDAEGR	VSCVAPHVLLVGALEQLR	GYGGIYAVGK	GYTEVTVTALPATR
LinJ.13.0270	hypothetical protein, conserved	AIADAVSVVELLK	KFGYVDYTK	KSPDFDAIYDQQQK	NQGVVEVK	SPDFDAIYDQQQK	STTTDKIEVVVVK	AQFDDVR	IEVVVVK	FGYVDYTK
LinJ.14.0920	calpain-like cysteine peptidase, putative,cysteine peptidase, Clan CA, family C2, putative	CELEIAPTTTEMFIEGEPNGFK	DEESGEFK	IEAIGNTTMQK	IEAIGNTTMQKDEESGEFK	IVNDEEHK	NTTMQKDEESGEFK	YENGQPGYSGNTVVK	VAFGK	ISFEANPIAK
LinJ.14.1450	myo-inositol-1-phosphate synthase,inositol-3-phosphate synthase, putative (INO1)	AAVLDVQVQDALYDHMR	DGVHDTAENLLAALK	DMDEVFVPLK	LCPLPAIFDIDFVAANQK	YIPYVGDSK	SAIENVLR	APAVPEGTPVVNALNR	VFVGGDDFK	SNVVDDMIK
LinJ.16.0760	transaldolase, putative	HSDHYTSDDNDENLVALALDK	LASTWEGIQAAR	LHPDKVTEVEK	NVEEILELAGCDK	VSTEVDAK	LSFNEQK	MYEEAGISR	LTISPSLLEELAASEGNVVR	IYNYYK
LinJ.23.0120	GDP-mannose pyrophosphorylase (GDPMP)	AHGGEGTIMVSQVTQWEK	AVGVTEVILAVAYRPEAMK	DISVLGDDVEVK	IKDISVLGDDVEVK	INAGIYIFNK	PLVPFCNKPMIIHQIEALK	IGSWCHIK	FVEKPSR	DYILGMTK
LinJ.23.0880	acetyl-CoA synthetase, putative	IGTSEIEDAVNTHPAVVESAVVGFPHNIK	KVIGPLATPDVLHPAQEGLPK	TPDVLHPAQEGLPK	TTWPDDQHVK	WWQLVEK	RDFYWK	DFYWK	VVELANVLK	SLMQAGDDYVK
LinJ.24.1570	IgE-dependent histamine-releasing factor, putative	ANVDEDAAEGATGEVAEGK	IENEEER	KVFQTNAAAFVK	VFQTNAAAFVK	VVDVVYNNR	YTETSYDK	AAAFVK	FYFWK	WDGETPR
LinJ.25.2090	2,4-dihydroxyhept-2-ene-1,7-dioic acid aldolase, putative	FSPELQAATDK	GFTFISIGSELHH	GFTFISIGSELHHAMVQAGTWVK	GLLGYVPESNK	KHDVILGLFLFGTDR	YVFPQMYFSPELQAATDK	VGEFLEK	LITTAK	NISEEK
LinJ.26.0610	10 kDa heat shock protein, putative	AGILIPEQVAAK	DTVLLPEYGGSSVK	ILIPEQVAAK	TVLLPEYGGSSVK	VGDTVLLPEYGGSSVK	VNEGTVVAVAAGSK	PEYGGSSVK	DWTPTVK	VQPAK
LinJ.28.2430	glycosomal membrane protein, putative	DASDVLVTMAAVGYLK	VSDVATSK	FAGDVPK	KFIEFFR	FLAGFFK	FIEFFR	AYVAIGNSIGSAR	AAVISLTK	LIPADAK
LinJ.29.2310	GTP-binding protein, putative	AGPSAITDKPISLK	KLNFLLLEHIK	LDYIFHECFATYVTSLSATK	LGMFEQDITEPTAQLLYLIK	SNEEEWGEFLHIPNKK	YPNLKDAIISICKK	IDLMDK	SSVLESIVGK	ALLSEPPGIATQR
LinJ.30.0470	aspartyl-tRNA synthetase, putative	IHDPDLLLAR	INYMHCIELLNTVLDEK	MAPTDDINTTNEK	MNSNHADAGAPAMEK	VEQPITSTSHSDIELK	VFEVGPVFR	TLPFTLEDASR	LASLFPR	GEEISSGAQR
LinJ.32.0890	hypothetical protein, conserved	AASPDDALAIVTFMHR	DDPVSTEQK	SEDGSFEVHLR	LFPNYVER	VSEIQQPVTEDVMR	DVATSVK	VPYVGGQVSGK	SNVIFVEGPR	AMEEQANEQ
LinJ.34.0080	glucose-6-phosphate 1-dehydrogenase, putative (G6PD)	HISYFCGAYDSVDDFK	KPDDIFQFISK	LFYLALPPSVFASVCESIHK	SLDAECIRDEK	VIIEKPFGR	GCHAEDFLK	TKVDDVEK	VPGLSGDLR	EMVQNIITTR
LinJ.34.2680	regulatory subunit of protein kinase a-like protein	AVEEEETYATYQK	FEAGTQILEK	GIDLLFVK	HFLFSTLDDSDIAK	LKEDSYVQGQR	YVDFLSSLPVFAGVSSHQLEDVAER	GAISDSSLDIDEAR	FASIMDVEK	SFEFFPMEAR
LinJ.34.2730	ribosomal protein L3, putative	AHVQEIQINGGNVAAK	DDATQKPHLTSFMVFK	HGHLGFLPR	NQWFGPLK	TIGTVWAHHTSVEFR	VACIGAWHPAR	DRIRREERLR	TVARAGQHGYHHR	WGVACLPR
LinJ.34.3460	vacuolar ATP synthase catalytic subunit A, putative	AVVSEILQR	DQHAFESEQQMGSVK	EKIPTIYTGLTEMK	FRDPIEGEEANTDYFK	HFPSVNWLISYSK	VVAESAGDHK	LASFYER	FCPLYK	LAEMPADGGYPAYLSAR
LinJ.35.0410	40S ribosomal protein S3A, putative	AHGTIPASVEADQR	CNPILPLR	EVEEAVEAAPAAEK	KEWYDVVAPANFEK	NVLSDALVR	SAHGTIPASVEADQR	FTVQEVQGR	EAVSLLTR	IAADVLR
LinJ.36.1310	40S ribosomal protein S9, putative	CHEYGFLDEEKDK	HIAFADASPFGNGRPGR	LCGQYGLR	LLEGSAIMR	LLLTLPENHPR	RLQTIVFK	LQTIVFK	VLIQQR	VNMTLSK
LinJ.36.2070	phosphomannomutase, putative (PMM)	CLHLIADLDIPVQR	DEFEQLDKER	FVENDFQTIHFFGDK	NCSQQERDEFEQLDKER	TYCLQFVENDFQTIHFFGDK	TYKDTIAILESLLEESR	TIHFFGDK	LGVVGGSDFAK	GTFVEFR
LinJ.36.2130	chaperonin HSP60, mitochondrial precursor	AELEDLYVLVSK	ATELEVVEGMK	DRIEQEAVEYNR	TMATELEVVEGMK	VGGATELEVSEK	VVGDENTGVELDAK	IEQEAVEYNR	DDTVMLNGGGDAAAVQER	GFLSPYFVTDAK
LinJ.36.5350	40S ribosomal protein SA, putative	DPNEAAEEK	FSQHVGTSFHGGR	SIGMMYWLLAR	TAEGSHIIDLHMMWEK	VIAAVENPK	YRDPNEAAEEK	VDLFFYR	VLVVTDPR	SVPWEEK
LinJ.36.7060	prolyl oligopeptidase, putative,serine peptidase clan SC, family S9A, putative	FSGISWWK	GGNEYGQLWHDAGR	KLDLPLGTITSLFSDYK	KLDLPLGTITSLFSDYKK	KQNCFTDFVSAAK	LPTTYEELK	VEVAAGHGFGKPTSK	YSPIHNVRPGVK	YPELSEDVDK
LinJ.10.0210	nucleolar protein, putative	EWYGWHFPELAK	LGSAIHDELNIPVLCNETVAEISR	LLPEHNEGDVPR	LNFFDTGNKPPSNK	VKEWYGWHFPELAK	YGLIFHSSFIQR	VALAQYLVDK	NSLEAVPEEDVK
LinJ.16.1390	cytochrome c, putative	ADVIAYLETLK	ANAESGVVWTPEVLDVYLENPK	APLPPGDVER	GGANGVGPNLFGIVHR	GGANGVGPNLFGIVHRPSGK	VEGFTYSK	FMPGTK	MSFAGIK
LinJ.17.0010	inosine-5'-monophosphate dehydrogenase	ANIDKPSK	KFLHDADEFER	SAAGFEDELTR	KLTFIYNK	LLAAFK	IVANVDTVPASSLATTSGR	SVTALTAANSDLAR	VDESIVYR
LinJ.21.1170	histone H2A, putative	ARHDDDISSLLK	AVLEYLTAELLELSVK	CGLIFPVGR	HDDDISSLLK	HSGVVPNISK	NVTLSHSGVVPN	NVTLSHSGVVPNISK	TVMLAAR
LinJ.23.0090	hypothetical protein, conserved	AKEEQELLK	SEADVTSHQMEEVER	SLENTEK	VDAAEDMDER	QQAEELQAK	FAEAEEELR	EDSPQSISEELER	ELIEEVK
LinJ.23.0220	endoribonuclease L-PSP (pb5), putative	AAAGGDLDK	CYVNSACNFHDHPLVANGCSDLLVSVFGDK	DSLTAEDGK	LMVGQLGDSLTAEDGK	PGVVEANLQK	SACNFHDHPLVANGCSDLLVSVFGDK	SCAVQLIAQIK	VGQLGDSLTAEDGK
LinJ.25.1460	GTP-binding protein, putative	HLTGEFEK	KGLQYYDISAK	SNYNFEKPFVWLAK	VCDNIPIVLVGNK	YVATVGVDVHPLTFHTNR	GLQYYDISAK	NVPNWYR	LILVGDGGTGK
LinJ.27.0620	small GTP-binding protein Rab1, putative	AVDTQMAK	NSTNVEEAFIQMASGIK	TWLSEIEK	KAVDTQMAK	ILVGNK	LLLIGDSGVGK	YASENVNK	LAVSGEVK
LinJ.28.1850	proteasome regulatory non-ATP-ase subunit 2, putative	AELPPKLEELFVSLTK	LSSLMDTFWHEVSAK	RLSSLMDTFWHEVSAK	WLGAAQHWAK	FTAVASTGAIHR	YVPLKPK	SLFTDTILSR	LPLIEELAASEK
LinJ.28.2610	vacuolar ATP synthase subunit b, putative	AVVGEEALSSEDLLYLEFLDKFEHK	HVLVILTDMSSYADALR	KPTFAEIVK	LEFLDKFEHK	RGQVLEVDGTK	TEFEQNGSMEK	NIEGIPINPR	IELADGTVR
LinJ.29.1250	tryparedoxin (TXN1)	HALTQDPEGEQFPWRDE	KQNDMVDMSSLSGK	LNADTGDTVTTR	MPWLSIPFEK	HLGDVLK	LVEFYEK	NVVEALTK	QNDMVDMSSLSGK
LinJ.29.2580	60S ribosomal protein L13, putative	ALRPQVNCPTVR	GEASEEEVK	LVLFPMNHK	SEEGMNVNVQR	AVSAEEK	TPRAVSAEEK	GNNAIPHVHQK	GFSPAELK
LinJ.30.3170	valyl-tRNA synthetase, putative	IGLSLDWTR	ITPAHDPNDFESGK	KLEEMGLLR	LLHPMMPFLTEELWHR	YPTPSGWLSAASDSAMSIILDVVHSVR	LHEDGLVHR	RLWEFK	DVDPWVVAR
LinJ.30.3360	hypothetical protein, conserved	FDGDWVEGR	GTLEYADGDRYDGEWK	GTVTYAGPDGSVSEK	YEGDWVYGK	YTGDWTFGR	YTGEWYQGK	GCLIYPNK	YDGEWVEDK
LinJ.31.1660	3-ketoacyl-CoA thiolase-like protein, putative	DDQEALAVASHANAAR	EEIVPVTIDK	KTEVTCDDVMQR	MPSLKPVFR	TMGWHGDLIAELNSISR	YANGAKPVLTEDIDLSK	DIDLYEIHEAFAAQVLATIK	SFGALMK
LinJ.31.2060	succinyl-diaminopimelate desuccinylase-like protein	GVAIGELTVQTLTESMHSGVAGGVVPDTFR	NTVLMYGHMDK	QPPLRPWAEGLDPHK	SVGAGNGCAAPELKPWLR	TGEVTIPEAHCEIPPYAAK	VVAAHLHNT	AEAALQAMK	GLTYSIAR
LinJ.32.0460	40S ribosomal protein S2	AFNVVGDCDGHIGIGAR	EHQIVDTLIAEGQLHDEMMK	GTGIVAAPVPK	IGEPHTIPMK	VTSLEEIFLFSMPIK	ASMIAAK	EWVPCTK	LNIVPVR
LinJ.32.1060	chaperonin containing t-complex protein, putative	CAFEPPKPK	ELHEQEQEYFR	LEETCLVDGIVLDKDFSHPQMPK	RLEEVAESISLEK	SLHDAICMVR	ISEGYEK	QQEVFETLSGK	IDDVIVTKPDEEQQQ
LinJ.33.2470	succinyl-coA:3-ketoacid-coenzyme A transferase, mitochondrial precursor, putative	CSLPVTGLHCVTR	CTAAHFEVDK	EVAEGLTVDDIKK	TIRPDYAIVK	YDKNGVPCVISEPK	TVSGSGAEPSSVNPNDDR	AVFDVIDK	VSADWINAGK
LinJ.35.1240	short chain dehydrogenase, putative	MTPTEHASVEAAVQK	TPTEHASVEAAVQK	LGELGFK	YAHPNLTAYK	RLGELGFK	FATVDITNSFLPLMLR	MLRSSEAPR	VFPLNIQR
LinJ.36.1000	40S ribosomal protein S18, putative	FKIPDWFLNR	IAEIIADPAK	IPDWFLNR	FAYLVCK	LIPDHFQHIVR	TEHLSSSMVDTR	LLNTNVEGK	AGTLTAEELEK
LinJ.04.0950	60S ribosomal protein L10, putative	ATVDEFPVCIHVVSR	EAYVPQAFEALR	IGQILLSMR	YWGFTNILR	ELEQIASEALEAAR	DAGKLEQR	MLSCAGADR
LinJ.07.0130	ATP-dependent DEAD/H RNA helicase, putative	IDWDAVQK	LIDLLETNCTNLLR	MLDMGFEDQIR	SCDILQDR	SEEEIATWLR	VATQWNFYKPQKPR	VTYLTLDEADR
LinJ.07.1320	peptide methionine sulfoxide reductase-like,peptide Met(O) reductase, putative,methionine-S-sulfoxide reductase, putative	AGTFYPAHEGHQNYLEK	DLLSFFFR	DSIVSHQVGFMGGVEGK	SAIFYHNEEQK	VSYKDLLSFFFR	EAEAYIAK	AVTYPEVTK
LinJ.08.0210	inositol phosphosphingolipid phospholipase C-Like;with=GeneDB:LmjF08.0200 (ISCL)	AGNANILEEQVHQLK	AVQTVVDFLEDYVCK	LEADIPSQIDHIFFSR	SLWHQLLTGK	ATSTPEGDAAARPDFR	IIIGGDFNCSQRSLEVQMMLI	IYDMAAATTR
LinJ.08.1220	hypothetical protein, unknown function	IEAFAAEETAQGRPTR	RPEVDPILDTVTALR	TCAVITRPGAPSR	FAAEETAQGRPTR	WVDPEIFTSR	TIVTAAEFPGTASR	AYVQVFK
LinJ.10.0560	glycerol-3-phosphate dehydrogenase [NAD ], glycosomal (GPD)	AVVFGSGAFGTALAMVLSK	GLSIEEIQR	HIDTNELLHLNK	KNQVPVLVCTK	VTMPLCQQIYEIVYK	EVCVWHIK	AVAEGVATAEPLMR
LinJ.11.0100	seryl-tRNA synthetase, putative	KYDLEAWFPGSGAFR	YARPEIVDDIIEIDKR	YLIATSEAPIAAYHTNK	ALATQVESLAK	DTLGIFR	EADGDVSEVPADVMSAAR	LEQFVVCSPR
LinJ.13.0090	carboxypeptidase, putative,metallo-peptidase, Clan MA(E), family 32	ADEVCYPLHILLR	GAALGELYGLIAEMITSPSTK	GLFATIHETGHSK	LDVSEHPFMGMVK	LMNQTVKPGFIR	AYLGLETEGR	SWLPELLQK
LinJ.13.0460	40S ribosomal protein S12, putative	DVAGEVTK	ILADDCEDEEYKK	MCILADDCEDEEYKK	TAHMCILADDCEDEEYKK	GLSEVAR	LVTALAK	LAQWAGLVR
LinJ.13.0990	proteasome regulatory ATPase subunit 2, putative	CKDYLLLEEEFLR	EAVEFPLSHPELYDEIGIKPPK	IDTLDPALIRPGR	KIEFPFPDEK	MSLAEDVDISEFIHAK	VAEEHSPAIVFIDEIDAIGTK	VVGSELIQK
LinJ.14.0310	proteasome alpha 3 subunit, putative	HQYTFQEPMAIEDLCR	KDWHENMTLEDGMLLALR	KVPASNVDQLLDPFK	MVPHPLFDSENMQDK	TTTFSPEGR	EAEEQAEAER	ILCDEK
LinJ.21.2080	cytochrome c oxidase subunit VI, putative (COX6)	ALGHFDHTVLYGVK	EKAPILHDMFVLGK	KGAYEYWLDR	MMHETWLEK	NGILAYYQWLHCIGNWGEEHSMCK	EDLPAMPHFSDFNDPR	DFEPLYDVDASDWR
LinJ.22.0180	hypothetical protein, conserved	DIDASSDGSVNTAK	FLEFVGQHVAAVR	IATAEAAEK	KHWTEETQLYAEPLLQR	LLHWLSLDREEDDEEQVQK	RLPLGEIK	TITEAFAAK
LinJ.22.1310	i/6 autoantigen-like protein	CVVVVAPAHVITR	DALSDEEVDALFSTLDTENK	GAITDKDFMR	SLEEIMAK	EQEALDR	EDGIEVLPR	SSLMSAEDMAK
LinJ.25.0550	hypothetical protein SCD6.10	AAAAAPAASATAASSAATR	DPAIVEVHAPARGRGGR	DYHTGQDFKPADVGATEK	FEGDFDFAK	KGGGVEEVPPTEQLFEFIVFR	SFYDEAQSYNRGGGGGGAR	GRGGRAAAAAPAASATAASSAATRGSRSF
LinJ.27.0510	calpain-like cysteine peptidase, putative,cysteine peptidase, Clan CA, family C2, putative	GVPLADLPLDKDPQFHQMEVER	TRPLLPNELSR	AAEEREDYIDPEPEGR	LNPEPQNVPIADIP	ATRARELR	IAGEYLK	DLQDLDEAPR
LinJ.28.2760	40S ribosomal protein S17, putative	AIQSGVSVDK	AIQSGVSVDKR	LNFDFYQNK	MDHAPATSDVDK	RMDHAPATSDVDK	VIMDVTIAESK	LEIGVPR
LinJ.28.3140	glutamate dehydrogenase, putative	FLGFEQTFK	GYIHDQSGFDK	YASVDDFIAK	GLSFQGSAIRPEATGYGLVYFAQSMLMHANDSLEGK	FHPSVNLSILK	VPWVDDK	DPHQPEFTQAVR
LinJ.29.0950	ADP ribosylation factor 3, putative	KLSDEDPTTTQATQGFNIK	LNMWDIGGQK	RLEETAAELDTLLQEEK	SINCEGFK	TGEGLHEGLEWAVK	GLLTLLR	MLILGLDNAGK
LinJ.29.1180	ribosomal protein L1a, putative	IDNVPEVPLVVEDSIQGYEK	NIFGLDLANVSALNLLHLAPGGHVGR	YQTPTNGIK	FVIWTK	AIAAIDDVNR	SAFEQLDK	GFTLPAPMLTNTDVTR
LinJ.29.1360	ATP-dependent Clp protease subunit, heat shock protein 100 (HSP100), putative,serine peptidase, putative	AHPNVFNVLLQVLDDGR	LLHLADQLHLR	VALGDTLMAADHFLLALHESK	YEQHHGVQITDK	WTNIPVTK	VDAIPTQMPAPTQPR	GDVPDTLSGIR
LinJ.29.1400	carnitine/choline acetyltransferase, putative	AALAFFEDDLFLK	AVWGQAYQELLK	ETDLLHTTPLEK	LFHESILVVCLDSMK	WIGDVLSILK	HVALTAAASR	VQLSALK
LinJ.30.0120	alkyldihydroxyacetonephosphate synthase (ADS1)	DCAEIMGLAHK	GMVEHAPDCILLPNSHK	LNKPNINEAFMK	LCHIVGK	GWIGCHTAHQYR	VATPTGIIETPTTSR	EIPPLSPSIPLEQALAR
LinJ.30.3740	hypothetical protein, conserved	EKEELIAALTTR	IVDRDTTVASEELAR	KAIEEDSATLR	KAIEEDSATLREEK	RLGEDAGIDIK	DTTVASEELAR	EIAALEQEK
LinJ.31.0090	hypothetical protein, conserved	APEKPVADKEAEDAEK	DAEAEAPAKEDAPK	KKPFVGGTLETQR	APEKPVADK	FLHDDVK	DAEAEAPAK	ACQFGAK
LinJ.33.0260	thiol-dependent reductase 1 (TDR1)	EEMPQWYK	HPFGEGPFFGGK	HQIEFFLAQVGDFIGAAHGLLR	LKPALMYYAGYDVFCK	TLEEYKEHIR	ETVPTLEVGNADK	ALWAAAAQR
LinJ.34.3140	hypothetical protein, conserved	HAVDVLLQTK	SVQFHQLVAK	VMLQAMDQGHLLVNNVDK	IFTHFSPEK	FCHFVR	DSAPITDEALR	GVGAALYDR
LinJ.35.1030	casein kinase, putative	DIKPDNFLMGTGK	EGYHVDYVFDWTLK	FEDKPDYSYLK	GHHVYIIDFGLAK	KQTTPVELLCK	RDDMEGIGYILMYFLR	GTNIQTGDPVAIK
LinJ.35.2000	40S ribosomal protein S6, putative	GAIGFNTFR	GGSDKDGFPMVPGVLASSR	KVGDQPIEGVTDTTAPR	LGNEVDGAIFGSEFK	VGDQPIEGVTDTTAPR	VQLQDYR	LNIAYPR
LinJ.35.3110	ubiquitin-activating enzyme e1, putative	CVALGWEQLFK	IIPAIATTTSAVTGLGLIELFK	KYPTALQVTAADITTNPDAK	NLALAGIHTIR	YSPIHQWFHLSCAAVRPER	YETPEGQTPGALR	IPVTPATTVK
LinJ.36.1670	proteasome alpha 1 subunit, putative	DFVVLAALK	RPFGVGLLLAGYDR	HIQFSGK	VFEVDEHVGMSISGLVADGR	YLDGFK	DTPFTIFEEESAR	VAAADDEEEVLHEQPLDVEE
LinJ.36.4380	oxidoreductase, putative	KDDVALVTAAAGGTGQIAVQLLK	SGEAVPFSHPSGTSMTMLLLTK	SIGCDHVINYK	VFHGLSSVADAVDHLYSGTSCGK	YMASLLQYLK	LHMLCPK	SSTSVVEAQLPEEVPEGMVR
LinJ.36.6530	chaperone protein DNAj, putative	AYHQLALK	EVSEAYDVLSDEK	EVSEAYDVLSDEKK	FKEVSEAYDVLSDEK	IYDLYGEEGLK	KIYDLYGEEGLK	FGGMPGGMPGGVR
LinJ.36.7070	hypothetical protein, conserved	DFQTIAAAIPK	KTTWEDNIETEVLR	TTWEDNIETEVLR	VAEQVVK	LYASDFER	ETQASGEADYTNIPPPR	LPVFWQR
LinJ.36.7240	T-complex protein 1, theta subunit, putative,chaperonin, putative	ELEVEHPAAK	KYASSFEVVAR	LFVTHDAATILR	MGLHPSEIVEGYK	SLELLDTMVCK	GATQNVLDDVER	SFNVDNVR
LinJ.02.0520	hypothetical protein, unknown function	EKDTTQLIFVR	IDLGQHYCDQMGR	IEDGSAAAGGAEEGSQENTSPHNSSNGVAPGEGAK	QTTTSLPTQRPGEPAK	TTSLPTQRPGEPAK	DTTQLIFVR
LinJ.05.0100	phosphoprotein phosphatase, putative	EPLFVHLK	LFPMVSGFFVR	MHMLEAVILAEPAFHSR	RLEILSDPNFPR	IPVVQCADPTNVAQR	VSPDLLPDITSTIYR
LinJ.06.0120	cyclophilin 2 (CYP2)	ITIGLFGK	QLCTGEHGFGYK	VLDGMDVVLR	EPEVTAK	HVVFGK	DAPLTTENFR
LinJ.06.1090	protein disulfide isomerase (PDI-1)	EFDIHGFPTLK	EVVELNPANFHNVVK	EVVELNPANFHNVVKDPSK	MEYEGPR	IDASEYR	EFDIHGF
LinJ.07.0210	cytochrome c1, heme protein, mitochondrial precursor, putative	AAQFANNGAEPPDLQHAVFGK	FEIWHSLDWPSVR	MTFTHFQGFMTR	RPGKPTDTLPTPYPNQR	DVVNFLR	WSAESEYDDR
LinJ.09.0120	hypothetical protein, conserved,calmodulin-like protein containing EF hand domain	AAALVSDADAADDKVR	AHQAAEQAALEADQAK	MIDVDDFK	EIQSEVEAAHK	ISYTEFER	NVVAADQVLR
LinJ.09.1070	hypothetical protein, conserved	EKVEVVGK	SVTPSTEPPKPK	VPAAADAAASLLEEALDELEPTRPAASAEETK	PTRPAASAEETK	TVAEVAAADTADR	AASPEETGPTVTIR
LinJ.18.0270	glycogen synthase kinase 3 (GSK3)	DIKPHNVLVNEADGTLK	DIYLNVVMEYVPDTLHR	GIPWSSVFCDHSLK	KLNPSHTDVDLYNSK	VFLFQLIR	DLPEDLFR
LinJ.19.1150	hypothetical protein, conserved	AEQESTSEAQAAAGEER	ASAQEAAAQASAER	DLGLIPEEELRAEEEALQR	RLELEEAEER	DLGLIPEEELR	LELEEAEER
LinJ.24.2170	40S ribosomal protein S8, putative	HYGIDLDADRK	LDTGNFAWASEAVAHR	NCIVAVDAAPFK	SVHAAADKYDVNK	AIADQLR	AAAAAEK
LinJ.25.2520	hypothetical protein, conserved	DNMTHEYEQTLEK	KEQHLSSLVEQVLTYLR	KPPVTIWLR	FGGLLDVR	AFALLLR	LISLEDVPVNPEETESIR
LinJ.26.0780	glutathione peroxidase-like protein, putative	WNFTAFLVDK	WNFTAFLVDKDGHPVCR	LLPLLQADSDGAK	FAPGATVSEIEK	GILGTTFVK	GGYETATTLYNK
LinJ.26.2290	nitrilase, putative	FDEGEVLSAGNDATAISLDEHTK	DDLYTLHWK	EGFVDWK	AANIK	VDLSVIQDMR	AVTMITEAAK
LinJ.27.1150	T-complex protein 1, beta subunit, putative	ALAESAEDHGADEK	IITVESDHFAK	LFYEDLIR	LQAEHYQGHK	SIHDAVCVISETVK	IDEIMIGEGTVIR
LinJ.27.2480	60S acidic ribosomal subunit protein	AGSGSAAAEPAAAAPAAPSAAAK	GMVEIVTEK	GSGSAAAEPAAAAPAAPSAAAK	AEFIMGK	LVDCLTK	VLSVWDR
LinJ.28.1210	hypothetical protein, conserved	LVFSVADAHK	VWTVDLEQR	LITGGVGSLR	TAELNSLSLSPDGR	SVQTISIEK	IITGGSDGLVR
LinJ.28.2600	2-oxoglutarate dehydrogenase, E2 component, dihydrolipoamide succinyltransferase, putative	DIMAVALTYDHR	DTIDYHEFVDIAIAVATPR	EGPAPAATAPK	INFEEGADVEVGAELSTMK	GLVVPVIR	KPWVVGNEIK
LinJ.29.0330	hypothetical protein, conserved	ALYHLEFNKPR	GEAVELHGEGK	GEAVELHGEGKQEEAIAK	TNETLKYVQSRATHRHR	ALELNPQNVR	AAAAAEAQTASGSMPGGMPR
LinJ.29.0520	ADF/Cofilin	FSTEKPCYVAFDFEYNDAGSK	IEVTEVGER	KIEVTEVGER	LILIQWIPDTAR	SVNYTDLK	GAIDDLR
LinJ.29.0890	high mobility group protein homolog tdp-1, putative	KPYEELAAK	NTDLLSEMGNLWK	SMLEIMHDVGLSTLSK	KPDDYPK	LMTTPEIQR	MDFTPLTAEVDR
LinJ.29.1240	tryparedoxin (TXN2)	KMPWLALPFEDR	MPWLALPFEDR	NMVEKDPEGK	LVEFYNK	KGMEFLK	GSATDIVLPTLAGK
LinJ.30.3390	60S ribosomal protein L9, putative	AHVQNMITGVTK	DLTHLQLDLR	KFLDGIYVQTK	VKDEIIFDGNDLEQVSR	VSQTDPSK	IPIACLNTTK
LinJ.31.2670	calreticulin, putative	AIHVDAEK	EIFFHEEFNTMDGWVQSEHTSDYGK	FFSELDQK	SVGAIHVDAEK	GAWTPR	DLIQAEEK
LinJ.31.2890	RNA-binding protein, putative	AATLLVFANK	FTMWDVGGQDK	ILMVGLDAAGK	LGEVVTTIPTIGFNVETLEYK	MLVEDDLR	LRPLWR
LinJ.32.0790	RNA binding protein, putative	AAAPAVRPASGSSNGVYVK	AIDLFNEK	AQVMELFAGVK	ASPKPDAHENSSCVFVSPIFRPSTTK	ASPKPDAHENSSCVFVSPIFR	KFVEEK
LinJ.32.2330	hypothetical protein, conserved	EHLPESFHFEAR	FWTQWSSVK	SLLLGILLQSLAR	TSILETICITMESIPTEK	MTRDDGTQVAQLLSEGK	FNYPQAGAAQDAIR
LinJ.33.1130	hypothetical protein, unknown function	ACQTVIDHGYYLKPM	APEFMIDDPIRDMYK	LAFLHPDITLYNLGLWPTKPWVQQQR	YVHWLEVSTIEK	APEFMIDDPIR	EFDQDVYR
LinJ.33.1470	mitogen activated protein kinase, putative,map kinase, putative (MPK11)	HPFLEQLHDDADDNLSYALFR	ICDFGLAK	LLAHFNDDNIIGLR	NILTPEDPENFDHFYIVMDIMETDLK	YPTASPEALDLLR	NIPENVADGNFDR
LinJ.34.0010	hypothetical protein, conserved	AFNLSFGSGLHYELK	GFNVCVIAR	LESVVADLK	LGSVPQTPGHRNHAVLEAIVR	ALPTDYVSNK	AISFDFASATPK
LinJ.34.0070	ascorbate-dependent peroxidase, putative (APX)	FSGYHGPWTHDK	LAWHEAASYDCFK	LELGPSLIR	ADIESMISDK	VEEPPFDIR	GLDIPR
LinJ.34.4390	20s proteasome beta 7 subunit, (putative)	AQAVQILTDCLR	FQMADAASDGVR	MYHNVDELSPSEVFSYLHR	IALPLLR	WPNIPR	SIYQK
LinJ.35.2240	ADP-ribosylation factor, putative	FDDGPRPPLVQR	MFNETDFEGR	RFDDGPRPPLVQR	VGNLPFQTPWQHVK	DMMPAYGNTAPQSR	YTDLIADR
LinJ.35.3390	6-phosphogluconate dehydrogenase, decarboxylating, putative	AEDGRPCVTFNGK	EIVAGLDDCR	KGPAFFPGGTPSVWEEVRPIVEAAAAK	AFPNFPR	EAAGNYLSEK	ESFEWPALQ
LinJ.35.4540	hypothetical protein, conserved	ALKDELHLLK	EIVPEESTFK	KEIVPEESTFK	LKDELHLLK	LVDESTK	KEQGYWNR
LinJ.36.1490	translation elongation factor 1-beta, putative	AAAPAPAAAAAAEEEDDIDLFGETTEEEK	QAERDEILNAGTEK	SSILFDIK	LVPVAFGVK	DEILNAGTEK	AWDDTIDLEALAQK
LinJ.36.3780	hypothetical protein, conserved	FYMGLEHYGVDLSDK	FYMGLEHYGVDLSDKELDEMVR	HLTYDEVENNIGGLPVTDNR	HYGVDLSDKELDEMVR	IQDLFDSLDVDHSGTVSVEVVK	ELDEMVR
LinJ.02.0340	proteasome regulatory non-ATPase subunit 6, putative	CLIVFDDEAAEASKPGK	DGEAAIQLLSDVRPFFQVLPK	KLFEHIVQCGVPLK	KSDALASLSALLK	FDALVEENIAK
LinJ.03.0960	elongation initiation factor 2 alpha subunit, putative	INDVVWVK	TLDHLLVLLEK	VVTPPQPHGDADEGK	VVTPPQPHGDADEGKK	GYIDLSK
LinJ.04.0060	hypothetical protein, conserved	AAETVEKPAAPR	AQAAEEALAR	GAGVSDEVAELR	QLMHVERELIR	LLDEEAEMQR
LinJ.05.0450	hypothetical protein, conserved	DYPWFDDAVK	GKDDNGIIHEVMGLDK	GKDDNGIIHEVMGLDKETEITSEDLEEVSR	VDRDLYIIVHCDDGK	WAVHYGVDGHAASQLTR
LinJ.06.0140	proteasome beta 6 subunit, putative,20S proteasome beta 6 subunit, putative	GSAASFLEPVLDCLINR	LQLQQMLK	QHMTAQAPPEMTK	AIAQLMSTLLYH	EETLAMLK
LinJ.07.0250	pitrilysin-like metalloprotease,metallo-peptidase, Clan ME, Family M16C	AQNNPLDFINWLPHLR	EADEAVNASATEADKDR	IDDLHLVAYEMEHVR	DPFFMMLK	IEDIPTESLAEPVPCR
LinJ.08.0570	translation initiation factor-like protein	ICDAFHRPMEDVK	PMEDVKDFIEK	PAIEELMAQK	NQLPVPILER	YLDEYVK
LinJ.08.1280	beta tubulin	FWEVISDEHGVD	INVYFDESTGGR	RINVYFDESTGGR	FDESTGGR	FWEVISDEHGVDPTGTYQGDSDLQLER
LinJ.10.0960	small GTP-binding protein Rab11, putative (Rab11)	VFVPATCCIFLIGNK	CDLEHLR	AFEWLAK	IVLIGDSGVGK	SVYEVVVTPQTR
LinJ.10.1380	hypothetical protein, conserved	IGIFTHFR	IHGEMVFGGTHVTK	KDEWVHSNSILFEK	RHPTSITYNLEDPFVVK	LVELADGK
LinJ.13.0760	mitochondrial processing peptidase alpha subunit, putative,metallo-peptidase, Clan ME, Family M16	CGAPDEMHEHTGLR	SVGAAQSHFEK	MVTDAVR	DTIDNQVEELR	ASVADSMLSVAK
LinJ.16.0240	protein tyrosine phosphatase-like protein	AVLDSWLK	GAINQTQMHWITK	GIEVHSWPFDDGAPPTR	LLDTELAR	VLFHFLILDAPSPSNLPTYIK
LinJ.17.0300	cystathionine beta-synthase (CYSB)	CEFFNPGGSVK	FADVNWMIEHGFR	QGEVTRPTYDTLK	TETSLPHDHPDSLIGVAR	KELEEVK
LinJ.18.1640	hypothetical protein, conserved	GSTSLSHDCNK	ISVLDALEEEGVWK	KDDPPHWFGELR	FFFVR	TPFALVR
LinJ.19.0130	protein kinase, putative	DIKPENLLVSEDDNIK	HIPSHENVVTFLEYVETEK	VCTPIHPYVPPGSR	AMISTRGATPTRSATPGR	YTIQDANIVGR
LinJ.20.1350	small myristoylated protein-1, putative;with=GeneDB:LmjF20.1310;with=GeneDB:LmjF20.1310 (SMP-1)	GFEKDNGLLF	GFEKDNGLLFR	MDALPLSEEYR	MGCGASSENSSVTYVNGKPTFTGEEVTK	VNGFK
LinJ.21.1490	adenylate kinase, putative	AEVAQGTHLGK	KPVHVSSGDLLR	RGELVPDSLIISIIR	DITEYLQNHDVA	IAENFMR
LinJ.21.2070	proteasome alpha 2 subunit, putative	EGFDGQMTSENTEVGR	KAPSTLVDASSIQK	YTVDMELEDAVHTALLTLK	LMYNESIPISQLVR	APSTLVDASSIQK
LinJ.22.1260	centrin, putative,Ca2 -binding EF-hand protein	AFQLFDLDKK	EAFNLFDADGSGAIDAEEMALAMK	GLGFGDLSR	ISFANLK	LLGENPGDDVLK
LinJ.22.1410	40S ribosomal protein L14, putative	VGVIVDIVDANR	KVFDEK	NVEPLK	VLVENPEDAK	ACAASTDFER
LinJ.23.0810	hypothetical protein, conserved	KAPATGGAAAAAAK	RPDIPMMDLAK	LVYFFR	IDSVDMIR	ASTAAVQAAEAEAAAMR
LinJ.24.0790	malic enzyme, putative	ADLPDNRPDLMK	CGDADFYALLDEFMEAVK	EIVEFLHSCCPHPIIFPLSNPSSK	IVFFGAGSAATGVAESIADLAAEAGMK	GQLYPSIEEVR
LinJ.25.0120	electron transfer flavoprotein, putative	KIADEVVAITIGGK	MSVNPFDEIAIEEAIQLK	ALGVDITPR	TVDEFYDK	LSTETVTEPAAR
LinJ.25.1790	pyruvate dehydrogenase E1 beta subunit, putative	DAIHSALDEELAR	GVDLCLK	CPIVFR	NFVIPFGK	VIAPYNCEDAR
LinJ.25.1900	hypothetical protein, conserved	AEAQAEAQAHAGEK	LDAAAHDDDAVK	AEAAREQAK	TYLDEAGYPTEAAEK	AAVPAAPEAADEER
LinJ.26.0630	protein disulfide isomerase, putative	AVLVMFYAPWCGHCK	GADEKPVEYK	VDATEDSDLGK	VFSNDKDVVIAR	DNFDQLVGK
LinJ.26.0850	40S ribosomal protein S16, putative	FLLIADPR	GLIAFFQK	IDVAVHGGGQVSQAYAAR	IMEAITVVGSK	FLAYDK
LinJ.26.2000	hypothetical protein, conserved	DGILILADPYSWWEDATEK	HYQLGFSHCTVWR	KGETFDGVLCLNLIDR	LSDKLDELTK	SVSEAYDFPTR
LinJ.29.2080	fumarate hydratase, putative	AFRDPEWEK	AFSDVHHFFR	TPEGHASGSFGPTTAGR	VNPEALTILAHR	AIEDPEASDNDRYVAMTLLK
LinJ.30.2870	hypothetical protein, conserved	FIFLSNPDHWR	MDLNQHFCDELHK	SSVFLVILQSLEEEGWR	TSTAVNPSKDPAK	AMEAQLPLATSTAVNPSK
LinJ.30.3230	3-hydroxy-3-methylglutaryl-CoA reductase, putative (HMGR)	ALQVLQQHIPSVR	KPSALNWVEGR	MCPSTAATHPLER	SVVAEAVIK	EAFESTTR
LinJ.30.3660	ATP synthase, epsilon chain, putative	ADYQEMPEAFEFMEHK	ALAQQQSALNSAHDDK	IGVLESVIQSLK	VVDKDIHSAYENMETLR	DIHSAYENMETLR
LinJ.31.1070	biotin/lipoate protein ligase-like protein	ASVAADAAK	AVLEVLHLDR	DLANAIWCHFFDICTSPEWTR	ESVIESFDK	WPNDIIYNHK
LinJ.31.2320	3,2-trans-enoyl-CoA isomerase, mitochondrial precursor, putative	AGLDLVEVHNPKPDR	AVIISSAIPTVFSAGLDLVEVHNPKPDR	SAGLDLVEVHNPKPDR	KPTEVPK	MLQLGETPVADDAR
LinJ.31.3210	phosphoglycan beta 1,3 galactosyltransferase 5 (SCG5)	AGQLNDPVELPGLAHFCEHMLFMGTEK	FPKEDEFDSFVSK	FSFLEAGEHLFTSAALGSWTNVR	TTPSAYIAHLLGHECDTSVLGVLK	TVAADVLAEPGNR
LinJ.32.3200	hypothetical protein, conserved,leucine-rich repeat protein, putative	EVTLDHYDAEYMYLR	VAELEPQEEDQDTILHIR	VSEANSMPSK	YIVDGVEK	EGFTVEGENPEK
LinJ.32.3460	glucosamine-6-phosphate isomerase, putative	HILNGNAPDLIEECR	HNFFDYVDIPEQNR	SINDFKPTADRPFVLGLPTGETPMR	SLNAETMESNAR	IVISETADK
LinJ.33.0860	beta-tubulin	FWEVIADEHGVD	FWEVIADEHGVDPTGSYQGDSDLQLER	HGVDPTGSYQGDSDLQLER	INVYFDESAGGR	FDESAGGR
LinJ.33.0960	40S ribosomal protein S3, putative	DGVFYAELFEFLK	ELAEEGFSGVSYHVTTLR	ELTACIQQR	LLSNLQVR	LQLYVER
LinJ.33.3300	40S ribosomal protein S13, putative	HSGLAPEIPEDLYFLVK	KGMMPSQIGMELR	RTPPAWLK	TPPAWLK	ASSALPYR
LinJ.34.2620	40S ribosomal protein S19 protein, putative	AIYLRPGVGYGGLSK	APQNPDWYYIR	NYGSRPEHTVTSSTGPLHWACK	DVSAWR	LGLVEPGAQSGQR
LinJ.35.0600	60S ribosomal protein L18a, putative	FEVFAPNFVVAK	HLSIAQYHAPNLSFPLLQR	TGAVSQAYHDLASR	YHNIEVLNVK	SIPDHEVK
LinJ.35.0770	proteasome activator protein pa26, putative	EFQGQLHDIYR	VLGNVSGDDKK	VVSDLEAR	MIDSLEGK	EGGAPGVAGMYAAR
LinJ.35.0920	hypothetical protein, conserved	AAFLEEEKEK	ESVIDELEFDLHEK	RIEDIVASEEK	LGMTPEDIR	ELTEEDMLR
LinJ.35.0990	aldose 1-epimerase, putative	DPCGYDHPLAIDGWEK	LMLHAEAK	SPVTNICMK	VIGDCIDDVALLDRDPCGYDHPLAIDGWEK	LIETANVIGVR
LinJ.35.1820	glutamyl-tRNA synthetase, putative	LHQEFHEGYTR	WYPDTVTHHK	AIFFTK	DAGAFVPLER	LIEPEEGLADASAR
LinJ.35.3840	60S ribosomal protein L23, putative	GSGIAGPVAK	VLNAVIIR	NLYVISVK	ESADLWPK	GKPELR
LinJ.35.4830	cyclophilin 40 (CYP40)	KVEGTEVPMTYQGCTFHR	VVLELFADVTPK	EVHPEVDEK	FEDENFTIPCDK	IEAGESIR
LinJ.36.2480	glyceraldehyde 3-phosphate dehydrogenase, cytosolic	AGISLNEHFVK	LEKPATYK	LVSWYDNETGYSHK	VTSERDPANLK	DICAAIK
LinJ.36.3020	40S ribosomal protein S24e (S24E-2)	KQFIVEVNHPHWCGTVPTQLIR	TTGFGLIYDDLASLK	VPDASQVSLFGFK	FEPNYR	LATLYK
LinJ.06.0430	60S ribosomal protein L19, putative	DDAAAAAQK	NLVEHIHK	VWLDPNEAVEIQNANSR	QLAEQLAAK
LinJ.09.1390	paraflagellar rod component, putative	AEKPFVHPLQEFGHESVAAR	EIQHVDPTEEIKDELSEMDTQQHK	VTAHEEFVTIGDQHLQR	ALVEQEQEALER
LinJ.13.1530	Ran-binding protein 1, putative	FDEGENQWK	ILVWSAFK	DFTDDEEGFPENFVMR	ALAEMMGAIEK
LinJ.14.0680	fatty acid elongase, putative	FREDEFYTGK	LPEFGDTFFLIMGGK	MEALDNYLIAHYDGHAVQK	AAAGDSAAATAPAGK
LinJ.14.0700	fatty acid elongase, putative	AILGENPAPQPAADGR	AKPAADPEWLR	IPELVDTLWLILQK	VELAYTSPR
LinJ.14.1030	hypothetical protein, conserved	GLYDDVFVPSFDHAVGDPHER	LFLACDR	IVSVYEHQQQNLR	EALSDQPDPMAPFR
LinJ.15.1550	cAMP specific phosphodiesterase, putative	AGDVSNVTKPFETSR	EQTLLNFILQCR	KSDAILDVVALLSNTDIR	GVEVLPMFDR
LinJ.18.0560	vacuolar ATP synthase subunit c, putative	EWMATYWK	KGEGNLSIRPIR	KVMDDVK	EVEGTDDLSSAELR
LinJ.18.0740	elongation factor Tu, putative	KITINATHVEYESEK	NTDKPFLMAIEHVYEIGK	YKFPAEETPIVR	FPAEETPIVR
LinJ.19.0440	nucleosome assembly protein, putative	DDKPELTVSPITWKPGK	EIVTGAAVSDEEVKK	GAAVSDEEVKK	TEAVGDDDGEEDGEEDDEEQR
LinJ.19.1460	cysteine peptidase A (CPA) (CPA)	MSLPHDEEEIAAYVGK	NSWGSSWGEK	QAKPPYWIVK	LAMGSNQCLLK
LinJ.19.1560	peptidylprolyl isomerase-like protein	VTVHYVGTLLDGTK	YAESADFSR	EVDISAAK	TMPDWK
LinJ.19.1590	hypothetical protein, conserved	LICAAATSTRPEDK	DYPHSTLDK	NLIDAGADGIR	LIAYVSK
LinJ.20.0630	cytidine triphosphate synthase, putative,CTP synthase, putative	GVTTSAIGALLHASGYR	TVQLVPHFTNEVVNHIFK	YSILPEDFCLLHTTYLPVFGGTQK	FVDQGLIDR
LinJ.20.0980	1,2-Dihydroxy-3-keto-5-methylthiopentene dioxygenase, putative;with=GeneDB:LmjF20.0970	EKGDVQWHDLLDVK	FETLAEQHFMEHIHEDDEVR	TIFSLR	AIFLQLPVER
LinJ.20.1390	coatomer beta subunit, putative	VNEVELIEPLVSAVVQNLSHK	WGIFDWENK	YITPIDDHLIK	EVLLSQPELR
LinJ.21.0600	la RNA binding protein, putative	TKPSVFVVFASK	VREDGEDAGAPSSAAPR	YVYMPTK	ALIANVEK
LinJ.21.1790	40S ribosomal protein S11, putative	KCPFTSNVVIR	SLAVHCSPAFDPK	YNVLEVVSK	IGLGFK
LinJ.21.2200	proteasome alpha 5 subunit, putative,20S proteasome subunit alpha 5, (putative)	GPQLWQTDPSGTHTR	ILVEHAR	LHMYTPTEIK	TPEGVVLAAEK
LinJ.22.1160	hypothetical protein, unknown function	DVEAQQCDR	RLNGSGWNDALQRHPAELR	ISALENEIR	GALEDQLEDAAR
LinJ.23.0930	mitochondrial RNA binding protein, putative (RBP38)	HLIYNVDQLEDPHLALK	KGEAFQLLQDHIK	LAPLPDQLPVVQEATTGDR	AGLFIQ
LinJ.24.1700	succinate dehydrogenase flavoprotein, putative	AFGGQSIHYGGK	DFSHAFVHDK	WHVYDTVK	ADAGEASIADLDR
LinJ.25.0780	protein phosphatase, putative (PP2C)	VVACIDGVCVPLTEDHKPNNEGER	VDGSLAVSR	IDQEWMDSGR	VCEEAIER
LinJ.25.1170	cytochrome c oxidase VII, putative	EVFYPPEALAHFK	KEVFYPPEALAHFK	PRPFGVWAPATTLAEYR	IPNPFAYSFK
LinJ.25.1680	hypothetical protein, conserved	FWACGVPVIYFIHR	IVAPGFLK	WGGSLEEVR	YHNDHSLEPDFVEK
LinJ.25.2450	serine/threonine-protein kinase, putative,protein kinase, putative	DLKPENILLDGEGHCALADFGLSK	IKGPEVK	LYWTFQSEHK	VQDVFTER
LinJ.27.0190	proteasome alpha 7 subunit, putative	AGTGSGHDQSTDVFSAEGR	DIFATPIR	LANILHDVHDK	NILHDVHDK
LinJ.27.1950	branched-chain amino acid aminotransferase, putative	VYADIADITR	TELVTAPLDGTILPGVTR	TPSPWSVK	EYSVPLSEPSYAR
LinJ.28.0900	RNA binding protein rbp16, putative	GFGFIEDNADKR	LPSGPRPPEGAPSGRGGFGGGRGR	VVSWMSGR	AENVTAPGGGK
LinJ.29.1190	hypothetical protein, conserved	FGCTALHLACK	EVNEIGSHVK	IETGVSPTIQNR	QEVLQLLQEK
LinJ.29.1330	hypothetical protein, unknown function	MGSEYIDTLLCSHVYSELGK	TIIAHSDEATAVYFHHLQYR	VEVIGGGWR	SLLQFLPDK
LinJ.29.2350	aminopeptidase, putative,metallo-peptidase, Clan MA(E), Family M1	GDTVVHTFQTVPR	LPITEALTSFTTQMGYPMIHVAR	SLFSDTLAAIR	MGYDDIPR
LinJ.30.0380	phosphatase 2C, putative	KLPETITAEMLEK	LIFATEDHKPYIPGETER	VDGDLAVSR	AFGDASFK
LinJ.30.0680	hypothetical protein, conserved	LKLDLITVLLTSLAR	SILEGAELFFSGLPDSQAVK	TSMNVTIHGAGAAR	LPLIEASVPQVEER
LinJ.30.0760	co-chaperone GrpE, putative	EAPSTGTEEVVSAAAVK	ELDASK	IEELKK	DMLEVADTLEK
LinJ.30.0920	surface protein amastin, putative	ADGVPHGSVLR	GINASATGGASK	LSCVTVWGLK	NDCNANNYDYRPTSIGCAR
LinJ.30.1030	p22 protein precursor, putative	SDKPEQPTPPAGWQVVR	SFEGEELVVR	DTSAEAEAK	FYDEAALAK
LinJ.30.2570	reticulon domain protein, 22 kDa potentially aggravating protein (paple22) (PAPLE22)	AYESVRPCVTK	KQNEIEHAVQQVR	KSSVEQQLQDMER	TIVTSPEDVTASMDR
LinJ.30.3080	eukaryotic translation initiation factor 3 subunit 7-like protein	PLPLDESKYEEDYFMR	QWVSETAGHEIRPSEGADNR	WTALSLLSDAK	GLTTEDPELR
LinJ.30.3790	60S acidic ribosomal protein P2, putative (LIP2)	AAGVAVDASR	SFDALVAEGR	SGSAAPAAAASTAAAAAAVVAEAK	VDAVFQELEGK
LinJ.32.0440	60S ribosomal protein L17, putative	GLDPNQMVIK	KSVVAMMSLLK	NAEANAIEK	EWGQTK
LinJ.32.0660	hypothetical protein, conserved	AGFEEPVTDHVLGK	VKEEELPTLR	ETLVSLLEK	LALAAAFQDSR
LinJ.32.2850	ribosomal protein L27, putative	INVSDASK	FLKPGK	ALLAGIK	YNVDMSK
LinJ.33.0660	hypothetical protein, conserved	FEYLSNPDHWR	LDNQFCDLEGVSR	LFFSK	LNEVLPDSTTSTR
LinJ.33.1090	hypothetical protein, conserved	AQKPTAETAPAPPAQPNQNGTTLPANK	SGKPGASAATASSPIGASANGAR	STNVDSTEAPDKGPR	STNVDSTEAPDK
LinJ.33.1410	cysteine conjugate beta-lyase, aminotransferase- like protein	DWQFCMWLTK	IGWAVGCAK	PHVSIASLPDMWER	LLLEELEK
LinJ.33.2680	isocitrate dehydrogenase, putative	AAVQYAIDHHLPSVTLVHK	KISWLEVLAGEK	FADFLK	GPLTTPVGEGIR
LinJ.33.2940	hypothetical protein, conserved	AQEATGSDAATISR	LVVDPLMNVAHK	EQHQLMSYR	YIASGQYYK
LinJ.34.0910	60S ribosomal protein L13a, putative	HRPEIIVIDLK	ALNSLVAYEGIPPNVVR	AAAVVAK	YSDVVANLEK
LinJ.34.2440	ATP-dependent DNA helicase, putative,ruvb DNA helicase-like protein, putative	VGDGEEDCGNEEETVR	AGDTGEIKPEVR	AAGVVVQMVK	FVQTPEGELSK
LinJ.35.0100	hypothetical protein, conserved	ALLALPVTDHAHPYK	MMCFYEGLQFHK	WGCLQDDLINAHGWWNR	MEYPWEK
LinJ.35.2230	60S ribosomal protein L12, putative	NIKHSGNIPFAEIIK	VKNRVATVVVTPSVASR	SMGSDLK	VTCELR
LinJ.35.3830	60S ribosomal protein L27A/L29, putative	KNPMWKPTINLNNLSR	YHPGYFGK	GSTFCGYGR	LIAAEEAAK
LinJ.35.3880	proteasome beta 2 subunit, putative	DKTELMIGYDTPNKR	VLEALTLLK	DGVVLGADTR	ATEGSIVADK
LinJ.36.0800	hypothetical protein, conserved	DAEAAEAAAQAAAK	FLHVLPTEQELK	KDAEAAEAAAQAAAK	VPSGSVYVTK
LinJ.36.1050	40S ribosomal protein S10, putative	FFFTEGVIACK	SYLHLAPSAMPNTQKPSSVNFEK	STYVPKPSR	AAAAASDGEAAPAPAAE
LinJ.36.1390	N-acetyltransferase subunit Nat1, putative	RGDYISALQNLLMFER	YIEVISMGVSEADSIAALAHLR	AAHVPRPELK	SLYVDAER
LinJ.36.4180	hs1vu complex proteolytic subunit-like,hs1vu complex proteolytic subunit-like, threonine peptidase, Clan T(1), family T1B	ALIDVDGYDAER	RLEASLIVCSK	LNDFPEQLSR	AAVELAK
LinJ.36.4570	proteasome regulatory ATPase subunit (RPT6)	VHITHEDFVLAVAK	AGSGQGKMVVDVDK	ELFVMAR	VDPLVSLMK
LinJ.36.4680	hypothetical protein, conserved	AAAAAAGGGMTATSSDHK	EANIAQAK	ELAEYCGEGPEHVDAVAR	SDIEAYAK
LinJ.36.5010	hypothetical protein, conserved	GEWTIAHVVLGSSHVGR	CALNGNGALAVK	VYDMAVTPAR	AVSDFLQGADAR
LinJ.36.5830	G-actin binding protein, putative,CAP/Srv2p, putative	AIPEQFVTR	HGEVDMSELEHK	IENCHHAYITITNK	STSVNVYLLDKDEAR
LinJ.36.6550	glucose transporter, lmgt2	DKDQMVMAR	KNVMEDEGDAPPFMSASNAK	AAAPADGK	WSYSAK
LinJ.29.0860	cysteine peptidase C (CPC),CPC cysteine peptidase, Clan CA, family C1, Cathepsin B-like	DLPEFFDAAEHWPMCVTISEIR	HVSGDLLGGHAVK	LVGWGTQGGVPYWK	GYFLIQR
LinJ.02.0710	dipeptylcarboxypeptidase (DCP)	SDVTTLFHEFGHGLHGMLSNLK	LATLESDFAK	EPIPQALVDR
LinJ.05.0280	protein tyrosine phosphatase, putative	LLCVAQTGAVAEILHAAFGVVR	ALPYIK	DPASVYPGIAR
LinJ.06.0010	histone H4	AYLEDIVR	ISSDVYEEVR	ISSDVYEEVRR
LinJ.06.0670	lanosterol synthase, putative	EGEEHNELAMAQLCGLHTVGDYHALLR	EFPLGSWHLR	TVVPEPPNTLR
LinJ.07.0710	hypothetical protein, conserved	LEVDAFHK	EGVLHEIPVK	TNPSIDIEEDDR
LinJ.07.1180	peptidyl-prolyl cis-trans isomerase/rotamase, putative,PPIase, putative (PIN1)	PTSSWQAAHLLIK	SLEVGHVSGIVVTDSGVHIIK	VTFEEAAR
LinJ.08.0180	hypothetical protein, unknown function	ATQCSQLMSLTGLDALHQLR	TIAPLAECVSLTYLDVSHCGLLTR	TVTPQSTSTTSTTATGAR
LinJ.08.0330	mitochondrial associated ribonuclease, putative	FPSLPADGEKPK	HSTFVVTEQYPK	DITLPEGAPVIEK
LinJ.08.0420	hypothetical protein, conserved	AVAYYIIGEHAHK	GHNADVVAISSHVDRPLTFLSAAR	TAATGLVVPAR
LinJ.10.1070	histone H3	APSAASGVK	FQSSAIMALQEATEAYVVSLMADTNLACIHAK	KAPSAASGVK
LinJ.13.1030	hypothetical protein, conserved	VGYICVADELHLGK	VSQIASILGVEGEEQYQHLLDLLAR	GLEDAASYPGPVGR
LinJ.15.1530	ribosomal protein S6, putative,NPH2/RS6-like protein	LSQTILDLVQEASNAK	AFPLSTDR	NVPYVFVPSK
LinJ.18.0020	mevalonate-diphosphate decarboxylase, putative	DVPSTAGMQQSLK	MCFHDADLLEECK	IASIVPAR
LinJ.19.0090	fibrillarin, putative	VNGTVAGESESHEFR	LKDSGLRPK	SNIVPILEDAR
LinJ.20.1740	aminoacylase, putative,N-acyl-L-amino acid amidohydrolase, putative	FVFQHAEEVVPSGAK	VPSLMEEIIAGITK	SVAEEMLGK
LinJ.21.0490	hypothetical protein, conserved	SYMTLVDFRDEVPVVAHGR	TYHIASDYLR	MSDLYDER
LinJ.21.0980	hypoxanthine-guanine phosphoribosyltransferase (HGPRT)	FLADEGVPVK	LTTDNPLYLLCVLK	EYYEKPESK
LinJ.24.0310	fumarate hydratase, putative	EMLEAGKPLPQYMK	VDPAALTLLSSTAFDDVEHLLR	GDQVFVPGNDEEALSR
LinJ.24.1630	hypothetical protein, conserved	EIYAALPEKPMAWHHIYTLDLGK	MVVDFFNK	LISLADIK
LinJ.24.2060	hypothetical protein, conserved	DLRPAESYKPR	ETTYRDEYVGK	DVQPVALPENR
LinJ.25.1670	hypothetical protein, conserved	AEEIVITDFIPHTHK	AVAAAQEIVAGGSGGGKEEHEMMTAVENFR	GNATGGENNEK
LinJ.25.2100	hypothetical protein, conserved	GIVSGKPDVSPVNK	KGIVSGKPDVSPVNK	VPTVAQQTQGEVIR
LinJ.26.1690	cytochrome c oxidase subunit V, putative	VVIPHMELVEYLAK	GAASLLESLYR	LDAFADPDDDYSK
LinJ.27.0720	hypothetical protein, conserved	IAKPTSASGK	NLFPVVAPR	IMPEGSAVASDNR
LinJ.28.1120	ribosomal protein S20, putative	IIDLHAPTEQVK	KTPCGNGTNTWDTFELK	AVESVTSQLLTR
LinJ.28.1700	hydrolase, alpha/beta fold family, putative	AAHMAWFINYLSQGAYK	VLSLNILFSHAGGADVVNPSLLHYAR	DILGDFEDK
LinJ.28.2820	coatomer gamma subunit, putative	EAVLTHLAEFIDDCEFSQITK	FPSKYETLLAFLFR	IPLDEEGSIR
LinJ.29.1260	hypothetical protein, conserved	DWFDELDVHGR	GMFGEPEGVPIR	YMQALER
LinJ.29.1570	hypothetical protein, conserved	ATSHADEGVSVVATDK	LPIGTANGAHHANTGAQQTDQQGTPAPNPR	EVDGLGPMPAAK
LinJ.29.1920	40S ribosomal protein S15A, putative	HGYIGEFEIIDDHR	QFGFVVLTTSLGIMDHEEAR	FDCATTDYEK
LinJ.29.2270	rab-GDP dissociation inhibitor, putative	SYDAATHFESAAEDILNLFER	VPATEMEALSSSLMGFFEK	LVLGDPSYFPDR
LinJ.30.1310	Pyridoxal kinase, putative	AMGVLQDLIK	DLASAIEAANWFHTQGTPTVVIK	SFAMADDPTHLR
LinJ.30.1920	succinyl-coa:3-ketoacid-coenzyme a transferase- like protein	KPGFSTGTGK	TVHLPGVYVHR	AAEFVVER
LinJ.30.3130	hypothetical protein, conserved	KPTTEPAATAAAAPASK	VNVFDELSK	IGAVTPEPPAPEPTPAAAEK
LinJ.30.3650	40S ribosomal protein S14	ASFNDTFVHVTDTSGR	ECGINALHVK	IEDVTPIPTDSTR
LinJ.32.1910	T-complex protein 1, delta subunit, putative	GGGEPSGPLASAIVDSFGSFASFK	LNAAAESNSGLASK	SLVDIIK
LinJ.33.1730	cyclophilin 4, putative (CYP4)	SGKPLWFK	FPDESFAGR	QPITVTDCGEIK
LinJ.34.0170	mitochondrial malate dehydrogenase (mMDH)	DDLFHTNASIVR	DLAIAVGTHAPK	IQFGGDEVVK
LinJ.34.0460	ribosomal protein S25 (S25)	IAVSIAAAGLK	LITPSIISDR	LVSCSSK
LinJ.34.3280	ruvb-like 1 DNA helicase, putative	APHGMPTDLLDR	ENKEVYEGEVTELRAEETDNPLGGYGK	IEEVISTTK
LinJ.34.3840	hypothetical protein, conserved	INYAEWPEEFR	DYDPEDPYK	AYNMFVFK
LinJ.34.4230	1,2-Dihydroxy-3-keto-5-methylthiopentene dioxygenase, putative;with=GeneDB:LmjF34.4600	AGDLVVLPAGMYHR	WYQEHYTEDEQFR	ELGVVLFR
LinJ.35.0140	hypothetical protein, conserved	RLEYEATESK	SWDVAGVEQR	SIEAYDDSIR
LinJ.35.0360	enoyl-CoA hydratase/isomerase family protein, conserved	KNAIGVGFLNCIQQAIDVCR	TFNDLEDLPIATIAAIEGK	AMELGLVNR
LinJ.35.1450	60S ribosomal protein L2, putative	AMIGIISGGGR	ASGDYCIIISHNHETGR	ILDYAER
LinJ.35.1670	60S ribosomal protein L26, putative	AHFQAPSHVR	KDDEVIVK	WVILIDK
LinJ.35.2400	aminopeptidase P, putative,metallo-peptidase, Clan MG, Family M24	GLGHLIGIDVHDVGGYMEGCPERPTK	WMDMHLLAIR	SFFFIPR
LinJ.35.3130	glycerol kinase, glycosomal, putative	FTVLSAHQLFHK	EHLSGETVTPITADEQVR	WMLENVPAVAAAR
LinJ.35.3770	hypothetical protein, conserved	ADIHDMSLVEASLR	EEPEDVSEVLPQDEYIPVDTFR	EFLSDAVQDMK
LinJ.35.4790	lipoic acid containing carrier protein, putative (GCVH)	DQPGLVNQSPEEK	GWLIK	GLMDEAAYK
LinJ.36.0080	stress-inducible protein STI1 homolog	AIELQTEPVKEK	LRPDWLK	ALQLSPGNEEVMDK
LinJ.36.1710	poly-zinc finger protein 2, putative	DCPEAPPK	GHIASECTNPAHCYLCNEDGHIGR	SCPTAPK
LinJ.36.3630	2-oxoglutarate dehydrogenase E1 component, putative	KDPASVDASWAELFSR	LVMCTGQIYHYLNK	AMPDVFR
LinJ.36.3930	60S ribosomal protein L34, putative	AYGGVLSHDQVR	SQGIHTPWVLGHK	AFLVEEQR
LinJ.36.5570	hypothetical protein, conserved	ATATELQEEVDHVR	KWEAEYDALQQAHQELEMK	AGRAKSSLALAAR
LinJ.02.0280	hypothetical protein, conserved	DAAEILENILEAK	EEAVVQYR
LinJ.04.0430	calpain-like cysteine peptidase, putative,cysteine peptidase, Clan CA, family C2, putative	AWAWDALEWQQHR	GLPTDDAVMHAGSR
LinJ.04.0440	adenylosuccinate lyase, putative	NLGVPLSHALIAFASLR	GVTDAQLGELR
LinJ.04.0820	metalloprotease-like protein,peptide deformylase, putative (EMBL:AY353252)	ALDEHGKPFTVTLDK	GDVGTVEDDDGSGTHGAS
LinJ.05.1140	vacuolar ATPase subunit-like protein	TMMDYNVHEGHLEAMVHGYR	EVMCPLLDAEADR
LinJ.07.0150	acyl-CoA dehydrogenase, mitochondrial precursor, putative	KLDSDESETVQALIEQIR	ALTQTATEAGPMEVSR
LinJ.08.0030	vesicle-associated membrane protein, putative	ITALNDDINQVVDVMIDNMDK	SSTLADQAQQFQQR
LinJ.09.1180	mitochondrial RNA binding protein 2,MRP2, gBP25	DAMPPAFDIVHWNDEDITAGHLLR	FLGVLEGR
LinJ.11.0410	hypothetical protein, conserved	TIYDALHDEKK	SAPAPTTAALTPR
LinJ.11.0780	40S ribosomal protein S21, putative	SQGESDHAINHITIDR	GAAAGAAAQK
LinJ.11.1130	60S ribosomal protein L28, putative	AVAAVRPDLADVSFR	AAVVKPAK
LinJ.14.0240	hypothetical protein, conserved	VASDELAEDAK	IGWDTVK
LinJ.14.0990	immunodominant antigen, putative,tc40 antigen-like	AIDGLLNVVK	LTGVAEPALLR
LinJ.14.1050	ADP/ATP mitochondrial carrier-like protein	LPAGGFHGVGQLYSR	AVFDLLQR
LinJ.16.0610	histone H3, putative	ASSGASGVK	FQSSAIMALQEATEAYIVSLMADTNLACIHAK
LinJ.17.1380	hypothetical protein, conserved	IPIVLALPIFFNK	WNAGHNQVDIWNR
LinJ.18.0060	hypothetical protein, conserved	YSDRPGMWGPGAGPVK	DITQEEEVEK
LinJ.18.0210	hypothetical protein, conserved	ANFFEAIK	WGAPVAELYAALTDPSK
LinJ.21.2090	60S ribosomal protein L32 (RPL32)	KYAGVISHTVGAR	YAGVISHTVGAR
LinJ.22.0440	proteasome regulatory ATPase subunit 1, putative	KLEIGLPDLEGR	VAPEDIEESMR
LinJ.22.0600	NADH-cytochrome b5 reductase, putative	KEDVLLGNELNELMETYPR	EVIRPYTPLNR
LinJ.22.1210	farnesyl pyrophosphate synthase (FPPS)	AVVAEIEQLIAALEAQNTAFAASVK	IGTDIEDAK
LinJ.25.1120	hypothetical protein, conserved	SAPPKPSGPVNTDK	SDAPEQQPEFPISR
LinJ.26.0800	hypothetical protein, conserved	EAGTADEASAETVAPAAEEAK	TPIDDEEDDLAR
LinJ.27.0130	hypothetical protein, conserved	CAFAHGAEELR	MCIYWEK
LinJ.27.1100	hypothetical protein, conserved	AEAVEVLAER	VDADIVEELAK
LinJ.27.1920	hypothetical protein, conserved	VAQLSEEEAAAAR	FAPSFLR
LinJ.27.2490	calpain-like cysteine peptidase	AQELADGHLAEER	AVEVAQQLK
LinJ.28.1020	hypothetical protein, conserved	LNSLDGYK	IPQTAPIAAALFER
LinJ.28.2080	X-pro, dipeptidyl-peptidase,serine peptidase, Clan SC, family S15, putative	LDDIDTTVEHSLR	LLTEIGK
LinJ.29.0690	flagellar radial spoke protein-like, putative	FTGNLDAPVHGHPR	EYVEAPGEFDGQR
LinJ.30.0800	4-methyl-5(beta-hydroxyethyl)-thiazole monophosphate synthesis protein, putative	AMLVDHSNEMNDVR	VTLASVMESK
LinJ.33.0870	2,4-dienoyl-coa reductase fadh1, putative	LGAHLGATTGWIHR	VPTIATSVPR
LinJ.33.2230	phosphoglycerate mutase, putative (iPGAM)	YTSADELMHHLVER	GAAAPSSPPSAPSSTTGTPR
LinJ.33.3390	h1 histone-like protein	MEALQPQPAAAAGK	VQVPK
LinJ.34.0630	enoyl-[acyl-carrier-protein] reductase, putative	KPFGVNVPLSR	DVPTAAEVVER
LinJ.34.0700	hypothetical protein, conserved	LAEELAAKDEELAAHR	ASDPALAAADAVAPR
LinJ.35.1900	60S Ribosomal protein L36, putative	AIIADLVGLSPLEK	VQEFLR
LinJ.35.4200	poly(A)-binding protein 2,poly(a) binding protein, putative (PABP2)	IAEAQDVLNR	LEELFQR
LinJ.36.0020	histone H4	AYVEDIVR	ISSEVYEEVR
LinJ.36.5630	phosphoribosylpyrophosphate synthetase, putative	MHSEESLETVGQPEHFMPK	VPISASAVAR
LinJ.13.1320	ubiquitin-conjugating enzyme-like protein	VNLPCVDPDGTVNR
LinJ.17.1320	histone H2B	VVLPAELAK
LinJ.36.0340	proteasome beta 2 subunit, putative	VNFTEYVK
LinJ.36.3960	basic transcription factor 3a, putative	SADEVDAK
[truncated: 40 more columns]
