# Supplementary material for: Cathepsin B Gene Disruption Induced Leishmania donovani Proteome Remodeling Implies Cathepsin B Role in Secretome Regulation
Source: PLoS One. 2013 Nov 14;8(11):e79951. doi: 10.1371/journal.pone.0079951 (PMC3828211; doi:10.1371/journal.pone.0079951)
Supplement: Table S2 — Relative abundance of L. donovani cathepsin B wild type and knock out proteins identified in two experiments. L. donovani cathepsin B wild type (WT) and knock out (KO) protein ratios determined in two independent experiments (Exp. 1 and Exp. 2), mean of protein ratios of the two experiments, standard deviation of the means, and log2 transformed mean of the protein ratios are shown. (XLS) [file pone.0079951.s003.xls]

## Sheet: Sheet1
Table S2. Relative abundance of L. donovani cathepsin B wild type and knock out proteins identified in two experiments.
	Accession	Name	WT:KO protein ratios (Exp. 1)	WT:KO protein ratios (Exp. 2)	Mean of WT:KO protein ratios of Exp. 1 and Exp. 2	Standard deviation of WT:KO protein ratios of Exp. 1 and Exp. 2	LOG2 Transformed Mean of WT:KO protein ratios of Exp. 1 and Exp 2
1	LinJ.29.0860	cysteine peptidase C (CPC),CPC cysteine peptidase, Clan CA, family C1, Cathepsin B-like	15.1356	3.13329	9.13445	1.60669	3.19132
2	LinJ.21.0310	hexokinase, putative	7.58578	2.58226	5.08402	1.09931	2.34597
3	LinJ.05.0350	trypanothione reductase (TRYR)	4.61318	3.28095	3.94706	0.347646	1.98078
4	LinJ.29.1250	tryparedoxin (TXN1)	5.44503	2.0893	3.76716	0.977167	1.91348
5	LinJ.08.1220	hypothetical protein, unknown function	1.31826	5.34564	3.33195	1.42817	1.73637
6	LinJ.35.0990	aldose 1-epimerase, putative	4.96592	1.18032	3.07312	1.46575	1.61971
7	LinJ.35.1670	60S ribosomal protein L26, putative	4.96592	1.1272	3.04656	1.51273	1.60718
8	LinJ.24.2200	hypothetical protein, conserved	3.28095	2.22844	2.75469	0.394625	1.46189
9	LinJ.05.0830	methylthioadenosine phosphorylase, putative	2.58226	2.72898	2.65562	0.056375	1.40905
10	LinJ.14.1240	enolase (ENOL)	1.51356	3.76704	2.6403	0.930187	1.4007
11	LinJ.32.0440	60S ribosomal protein L17, putative	4.05509	1.01859	2.53684	1.40938	1.34303
12	LinJ.25.1160	aldehyde dehydrogenase, mitochondrial precursor (ALDH2)	3.13329	1.92309	2.52819	0.497979	1.3381
13	LinJ.29.2580	60S ribosomal protein L13, putative	3.90841	1.1272	2.5178	1.26844	1.33217
14	LinJ.14.0920	calpain-like cysteine peptidase, putative,cysteine peptidase, Clan CA, family C2, putative	0.801678	4.20727	2.50447	1.69125	1.32451
15	LinJ.35.0410	40S ribosomal protein S3A, putative	3.98107	0.928966	2.45502	1.48454	1.29573
16	LinJ.15.1070	glutamate dehydrogenase (GDH)	1.10662	3.63078	2.3687	1.21206	1.2441
17	LinJ.26.2290	nitrilase, putative	1.52757	3.13329	2.33043	0.732875	1.22059
18	LinJ.26.1220	heat shock protein 70-related protein (HSP70.4)	2.67917	1.88799	2.28358	0.357042	1.1913
19	LinJ.26.0780	glutathione peroxidase-like protein, putative	1.70608	2.75423	2.23016	0.488583	1.15714
20	LinJ.23.0860	3-ketoacyl-CoA thiolase, putative	2.1677	2.24905	2.20838	0.0375835	1.14299
21	LinJ.26.0610	10 kDa heat shock protein, putative	1.90546	2.37684	2.14115	0.2255	1.09839
22	LinJ.36.6110	hypothetical protein, conserved	3.28095	0.912011	2.09648	1.30602	1.06797
23	LinJ.35.0600	60S ribosomal protein L18a, putative	3.13329	1.02802	2.08065	1.1369	1.05703
24	LinJ.14.1450	myo-inositol-1-phosphate synthase,inositol-3-phosphate synthase, putative (INO1)	2.18776	1.87068	2.02922	0.159729	1.02093
25	LinJ.30.3000	glyceraldehyde 3-phosphate dehydrogenase, glycosomal	2.93765	1.08643	2.01204	1.01475	1.00866
26	LinJ.13.1130	40S ribosomal protein S4, putative	2.29087	1.65959	1.97523	0.328854	0.982019
27	LinJ.36.4100	S-adenosylhomocysteine hydrolase	1.64437	2.26987	1.95712	0.328854	0.968731
28	LinJ.24.2170	40S ribosomal protein S8, putative	2.93765	0.972747	1.9552	1.1275	0.967315
29	LinJ.27.0510	calpain-like cysteine peptidase, putative,cysteine peptidase, Clan CA, family C2, putative	3.22107	0.660694	1.94088	1.61608	0.956712
30	LinJ.23.0220	endoribonuclease L-PSP (pb5), putative	2.18776	1.69044	1.9391	0.263083	0.955388
31	LinJ.28.2760	40S ribosomal protein S17, putative	2.85759	1.00925	1.93342	1.06173	0.951156
32	LinJ.26.1590	proline oxidase, mitochondrial precursor-like protein	1.65959	2.1677	1.91365	0.272479	0.936324
33	LinJ.02.0520	hypothetical protein, unknown function	2.31206	1.51356	1.91281	0.432208	0.935696
34	LinJ.22.1410	40S ribosomal protein L14, putative	2.77971	1	1.88986	1.04294	0.918277
35	LinJ.27.0190	proteasome alpha 7 subunit, putative	2.83139	0.92045	1.87592	1.14629	0.907599
36	LinJ.30.3660	ATP synthase, epsilon chain, putative	2.93765	0.794328	1.86599	1.33421	0.89994
37	LinJ.36.0800	hypothetical protein, conserved	2.33346	1.33045	1.83196	0.573146	0.873385
38	LinJ.15.1100	tryparedoxin peroxidase (TRYP)	1.90546	1.67494	1.7902	0.131542	0.840122
39	LinJ.25.2090	2,4-dihydroxyhept-2-ene-1,7-dioic acid aldolase, putative	1.87068	1.67494	1.77281	0.11275	0.82604
40	LinJ.05.0960	dipeptidyl-peptidase III, putative,metallo-peptidase, Clan M-, Family M49	1.11686	2.37684	1.74685	0.770458	0.804757
41	LinJ.26.1550	thimet oligopeptidase, putative,metallo-peptidase, Clan MA(E), Family M3	1.99526	1.47231	1.73379	0.310063	0.793927
42	LinJ.35.3830	60S ribosomal protein L27A/L29, putative	2.42103	0.990832	1.70593	0.911396	0.770559
43	LinJ.21.2070	proteasome alpha 2 subunit, putative	2.24905	1.05682	1.65294	0.770458	0.725031
44	LinJ.36.4030	glycyl tRNA synthetase, putative	1.48594	1.78649	1.63621	0.187917	0.71036
45	LinJ.36.1000	40S ribosomal protein S18, putative	2.24905	1.01859	1.63382	0.808042	0.708252
46	LinJ.31.0010	5-methyltetrahydropteroyltriglutamate-homocysteine S-methyltransferase, putative	1.99526	1.24738	1.62132	0.479188	0.697171
47	LinJ.30.3390	60S ribosomal protein L9, putative	2.07014	1.15878	1.61446	0.591938	0.691051
48	LinJ.01.0440	ribosomal protein S7, putative	2.1677	1.05682	1.61226	0.732874	0.689085
49	LinJ.21.0980	hypoxanthine-guanine phosphoribosyltransferase (HGPRT)	1.28233	1.94089	1.61161	0.422812	0.688501
50	LinJ.23.0050	peroxidoxin	1.30617	1.90546	1.60582	0.385229	0.683307
51	LinJ.08.0330	mitochondrial associated ribonuclease, putative	1.23595	1.95885	1.5974	0.469792	0.675722
52	LinJ.35.2270	kinetoplastid membrane protein-11 (KMP11-2)	1.88799	1.30617	1.59708	0.375833	0.675438
53	LinJ.30.3790	60S acidic ribosomal protein P2, putative (LIP2)	2.01372	1.1695	1.59161	0.554354	0.670488
54	LinJ.35.3840	60S ribosomal protein L23, putative	2.0893	1.07647	1.58288	0.6765	0.662552
55	LinJ.05.0510	ATPase alpha subunit	2.12814	1.03753	1.58283	0.732875	0.66251
56	LinJ.27.2500	glycosomal phosphoenolpyruvate carboxykinase, putative	1.25893	1.90546	1.58219	0.422813	0.661926
57	LinJ.35.1900	60S Ribosomal protein L36, putative	2.07014	1.02802	1.54908	0.714084	0.63141
58	LinJ.35.4790	lipoic acid containing carrier protein, putative (GCVH)	1.43219	1.65959	1.54589	0.150333	0.628435
59	LinJ.14.0190	hypothetical protein, conserved	1.01859	2.07014	1.54437	0.723479	0.627015
60	LinJ.36.5870	isoleucyl-tRNA synthetase, putative (ILERS)	1.61436	1.47231	1.54334	0.0939587	0.626051
61	LinJ.32.0790	RNA binding protein, putative	2.10863	0.963829	1.53623	0.798646	0.619393
62	LinJ.16.1390	cytochrome c, putative	1.19124	1.87068	1.53096	0.460396	0.614438
63	LinJ.15.0320	ribonucleoprotein p18, mitochondrial precursor, putative	2.53513	0.524808	1.52997	1.60669	0.613502
64	LinJ.33.2520	heat shock protein, putative	2.01372	1.00925	1.51149	0.704687	0.59597
65	LinJ.08.1010	hypothetical protein, conserved	1.39316	1.6293	1.51123	0.159729	0.59572
66	LinJ.26.0850	40S ribosomal protein S16, putative	1.67494	1.31826	1.4966	0.244291	0.581689
67	LinJ.36.7070	hypothetical protein, conserved	1.0666	1.92309	1.49484	0.601333	0.579995
68	LinJ.34.2730	ribosomal protein L3, putative	1.94089	1.03753	1.48921	0.638917	0.574544
69	LinJ.35.0370	ATP-dependent DEAD-box RNA helicase, putative	0.981748	1.99526	1.4885	0.723479	0.573864
70	LinJ.32.3510	dihydrolipoamide dehydrogenase, putative (GCVL-2)	2.12814	0.83946	1.4838	0.948979	0.569296
71	LinJ.11.1130	60S ribosomal protein L28, putative	1.70608	1.25892	1.4825	0.310063	0.568036
72	LinJ.36.3960	basic transcription factor 3a, putative	2.12814	0.831764	1.47995	0.958375	0.56555
73	LinJ.21.1820	RNA helicase, putative	1.95884	0.990832	1.47484	0.695291	0.560557
74	LinJ.36.3930	60S ribosomal protein L34, putative	1.99526	0.946237	1.47075	0.761062	0.556552
75	LinJ.10.0560	glycerol-3-phosphate dehydrogenase [NAD ], glycosomal (GPD)	1.94089	0.990832	1.46586	0.685896	0.551746
76	LinJ.33.2670	carboxypeptidase, putative,metallo-peptidase, Clan MA(E), Family M32	1.92309	0.990832	1.45696	0.6765	0.542963
77	LinJ.09.0820	oligopeptidase b;with=GeneDB:LmjF09.0770 (OPB)	1.88799	1.01859	1.45329	0.629521	0.539324
78	LinJ.14.0180	carboxypeptidase, putative,metallo-peptidase, Clan MA(E), Family M32	1.92309	0.981748	1.45242	0.685896	0.538459
79	LinJ.36.1310	40S ribosomal protein S9, putative	1.6293	1.27057	1.44993	0.253688	0.535988
80	LinJ.08.1280	beta tubulin	1.58489	1.30617	1.44553	0.197312	0.531601
81	LinJ.28.2370	glycoprotein 96-92, putative	1.92309	0.937562	1.43033	0.732875	0.516345
82	LinJ.06.0430	60S ribosomal protein L19, putative	2.14783	0.704693	1.42626	1.1369	0.512239
83	LinJ.19.0200	ADP,ATP carrier protein 1, mitochondrial precursor, putative,ADP/ATP translocase 1, putative (ANC2)	1.40605	1.44544	1.42574	0.0281877	0.511715
84	LinJ.21.2200	proteasome alpha 5 subunit, putative,20S proteasome subunit alpha 5, (putative)	1.23595	1.61436	1.42515	0.272479	0.511117
85	LinJ.32.3110	nucleoside diphosphate kinase b	2.18776	0.660694	1.42423	1.22146	0.51018
86	LinJ.35.3750	Gim5A protein, putative,glycosomal membrane protein	1.85353	0.990832	1.42218	0.638917	0.508106
87	LinJ.18.0690	citrate synthase, putative	1	1.8197	1.40985	0.610729	0.495542
88	LinJ.33.3390	h1 histone-like protein	1.48594	1.33045	1.40819	0.11275	0.493847
89	LinJ.21.1790	40S ribosomal protein S11, putative	1.75388	1.05682	1.40535	0.51677	0.490929
90	LinJ.04.0950	60S ribosomal protein L10, putative	1.6293	1.18032	1.40481	0.328854	0.490373
91	LinJ.36.1490	translation elongation factor 1-beta, putative	1.36773	1.43219	1.39996	0.0469792	0.485384
92	LinJ.21.0890	methionyl-tRNA synthetase, putative	1.45881	1.33045	1.39463	0.0939586	0.479887
93	LinJ.11.0640	aminopeptidase, putative,metallo-peptidase, Clan MF, Family M17	1.80302	0.972747	1.38788	0.629521	0.472885
94	LinJ.23.0120	GDP-mannose pyrophosphorylase (GDPMP)	1.57036	1.20226	1.38631	0.27248	0.471253
95	LinJ.05.0380	microtubule-associated protein, putative	2.31206	0.457088	1.38458	1.65367	0.469445
96	LinJ.14.0240	hypothetical protein, conserved	1	1.75388	1.37694	0.573146	0.461466
97	LinJ.36.1710	poly-zinc finger protein 2, putative	1.69044	1.04713	1.36879	0.488583	0.452896
98	LinJ.30.2870	hypothetical protein, conserved	1.7378	0.990832	1.36432	0.573146	0.448178
99	LinJ.29.2080	fumarate hydratase, putative	1.8197	0.903649	1.36168	0.714083	0.445383
100	LinJ.14.1540	hypothetical protein, conserved	1.8197	0.903649	1.36168	0.714083	0.445383
101	LinJ.35.4500	mitochondrial phosphate transporter, putative	1.67494	1.03753	1.35624	0.488584	0.439608
102	LinJ.35.0770	proteasome activator protein pa26, putative	1.00925	1.69044	1.34985	0.526167	0.432796
103	LinJ.34.2620	40S ribosomal protein S19 protein, putative	1.61436	1.05682	1.33559	0.432208	0.417475
104	LinJ.27.0130	hypothetical protein, conserved	1.48594	1.1695	1.32772	0.244292	0.408948
105	LinJ.32.0890	hypothetical protein, conserved	0.963829	1.69044	1.32714	0.573146	0.408315
106	LinJ.27.2480	60S acidic ribosomal subunit protein	1.64437	1.00925	1.32681	0.497979	0.407964
107	LinJ.20.0980	1,2-Dihydroxy-3-keto-5-methylthiopentene dioxygenase, putative;with=GeneDB:LmjF20.0970	1.40605	1.24738	1.32672	0.122146	0.407859
108	LinJ.29.2620	ATP-dependent phosphofructokinase	0.990832	1.65959	1.32521	0.526167	0.40622
109	LinJ.36.2140	chaperonin HSP60, mitochondrial precursor	1.58489	1.03753	1.31121	0.432209	0.390899
110	LinJ.36.0080	stress-inducible protein STI1 homolog	0.816582	1.80302	1.3098	0.808042	0.389347
111	LinJ.30.2540	heat shock 70-related protein 1, mitochondrial precursor, putative	1.15878	1.45881	1.3088	0.234896	0.38824
112	LinJ.28.2970	activated protein kinase c receptor (LACK) (LACK2)	1.61436	1	1.30718	0.488583	0.386457
113	LinJ.25.1210	ATPase beta subunit, putative	1.59956	1.00925	1.30441	0.469791	0.383392
114	LinJ.36.5350	40S ribosomal protein SA, putative	1.57036	1.03753	1.30395	0.422813	0.382883
115	LinJ.29.1180	ribosomal protein L1a, putative	1.55597	1.04713	1.30155	0.40402	0.380228
116	LinJ.35.1450	60S ribosomal protein L2, putative	1.58489	1.00925	1.29707	0.460396	0.37526
117	LinJ.05.0280	protein tyrosine phosphatase, putative	1.1695	1.40605	1.28777	0.187917	0.364879
118	LinJ.32.0410	ATP-dependent RNA helicase, putative	1.02802	1.5417	1.28486	0.413416	0.361609
119	LinJ.18.1510	P-type H -ATPase, putative (H1A-2)	1.6293	0.937562	1.28343	0.56375	0.360003
120	LinJ.08.0570	translation initiation factor-like protein	1.04713	1.51356	1.28034	0.375833	0.356532
121	LinJ.31.2320	3,2-trans-enoyl-CoA isomerase, mitochondrial precursor, putative	1.10662	1.44544	1.27603	0.272479	0.351664
122	LinJ.35.1880	60S ribosomal protein L5, putative	1.49968	1.04713	1.27341	0.366437	0.348694
123	LinJ.35.2230	60S ribosomal protein L12, putative	1.55597	0.990832	1.2734	0.460396	0.348684
124	LinJ.36.3020	40S ribosomal protein S24e (S24E-2)	1.36773	1.15878	1.26325	0.169125	0.337144
125	LinJ.32.0460	40S ribosomal protein S2	1.64437	0.879022	1.2617	0.638917	0.335366
126	LinJ.13.0270	hypothetical protein, conserved	0.963829	1.55597	1.2599	0.488583	0.333306
127	LinJ.34.0700	hypothetical protein, conserved	1.2942	1.22462	1.25941	0.0563751	0.332743
128	LinJ.35.2000	40S ribosomal protein S6, putative	1.25893	1.25892	1.25893	3.93117e-07	0.332193
129	LinJ.35.3280	cystathione gamma lyase, putative	1.01859	1.48594	1.25226	0.385229	0.324538
130	LinJ.03.0960	elongation initiation factor 2 alpha subunit, putative	0.990832	1.51356	1.2522	0.432208	0.324461
131	LinJ.23.0410	NADP-dependent alcohol dehydrogenase, putative	0.432514	2.07014	1.25133	1.59729	0.323459
132	LinJ.09.1070	hypothetical protein, conserved	1.10662	1.38038	1.2435	0.2255	0.314411
133	LinJ.28.1120	ribosomal protein S20, putative	1.41906	1.0666	1.24283	0.291271	0.313625
134	LinJ.27.2490	calpain-like cysteine peptidase	1.58489	0.879022	1.23196	0.601333	0.300953
135	LinJ.26.1960	hypothetical protein, conserved	1.39316	1.0666	1.22988	0.272479	0.298513
136	LinJ.33.2470	succinyl-coA:3-ketoacid-coenzyme A transferase, mitochondrial precursor, putative	0.990832	1.44544	1.21814	0.385229	0.284675
137	LinJ.21.1830	hypothetical protein, conserved	1.47231	0.963829	1.21807	0.432208	0.284598
138	LinJ.35.5450	pyruvate kinase	1.45881	0.972747	1.21578	0.413417	0.281883
139	LinJ.30.0920	surface protein amastin, putative	1.7378	0.685488	1.21164	0.948979	0.276967
140	LinJ.32.2850	ribosomal protein L27, putative	1.30617	1.10662	1.2064	0.169125	0.270705
141	LinJ.24.2060	hypothetical protein, conserved	1.64437	0.765597	1.20498	0.779854	0.269014
142	LinJ.35.2790	galactokinase-like protein	1.02802	1.38038	1.2042	0.300666	0.268075
143	LinJ.34.0010	hypothetical protein, conserved	1.13763	1.27057	1.2041	0.11275	0.267956
144	LinJ.17.1320	histone H2B	1.18032	1.22462	1.20247	0.0375832	0.265999
145	LinJ.13.0460	40S ribosomal protein S12, putative	1.38038	1.00925	1.19482	0.319458	0.256792
146	LinJ.28.0900	RNA binding protein rbp16, putative	0.744732	1.64437	1.19455	0.808042	0.25647
147	LinJ.26.0630	protein disulfide isomerase, putative	1.10662	1.28233	1.19448	0.150334	0.25638
148	LinJ.36.1320	fructose-1,6-bisphosphate aldolase (ALD)	0.724436	1.65959	1.19201	0.845625	0.253398
149	LinJ.24.0310	fumarate hydratase, putative	1.10662	1.27057	1.1886	0.140937	0.249262
150	LinJ.34.0910	60S ribosomal protein L13a, putative	1.35519	1.01859	1.18689	0.291271	0.247186
151	LinJ.36.2130	chaperonin HSP60, mitochondrial precursor	1.30617	1.0666	1.18638	0.206708	0.24657
152	LinJ.36.4570	proteasome regulatory ATPase subunit (RPT6)	1.28233	1.08643	1.18438	0.169125	0.24413
153	LinJ.33.0870	2,4-dienoyl-coa reductase fadh1, putative	1.10662	1.25892	1.18277	0.131541	0.242175
154	LinJ.36.6550	glucose transporter, lmgt2	1.57036	0.787046	1.1787	0.704687	0.237202
155	LinJ.31.1240	vacuolar-type proton translocating pyrophosphatase 1, putative	1.35519	0.990832	1.17301	0.319458	0.230216
156	LinJ.33.0960	40S ribosomal protein S3, putative	1.25893	1.08643	1.17268	0.150333	0.229804
157	LinJ.07.1020	splicing factor ptsr1-like protein	1.03753	1.30617	1.17185	0.234896	0.228788
158	LinJ.33.0260	thiol-dependent reductase 1 (TDR1)	1.47231	0.862979	1.16765	0.544958	0.223602
159	LinJ.30.3130	hypothetical protein, conserved	1.24738	1.07647	1.16192	0.150334	0.216516
160	LinJ.11.0780	40S ribosomal protein S21, putative	1.6293	0.691831	1.16056	0.873812	0.214825
161	LinJ.09.0980	calmodulin, putative	1.85353	0.465586	1.15956	1.40937	0.213576
162	LinJ.31.2210	prostaglandin f2-alpha synthase/D-arabinose dehydrogenase (PGFS)	0.870964	1.44544	1.1582	0.516771	0.211887
163	LinJ.14.0700	fatty acid elongase, putative	0.972747	1.33045	1.1516	0.319458	0.20364
164	LinJ.36.5330	hypothetical protein, conserved	1.1272	1.1695	1.14835	0.037583	0.19956
165	LinJ.30.0760	co-chaperone GrpE, putative	1.20226	1.08643	1.14435	0.103354	0.194522
166	LinJ.33.2570	hypothetical protein, conserved	1.58489	0.691831	1.13836	0.845625	0.186959
167	LinJ.35.4200	poly(A)-binding protein 2,poly(a) binding protein, putative (PABP2)	1.30617	0.963829	1.135	0.310062	0.182692
168	LinJ.25.0550	hypothetical protein SCD6.10	1.15878	1.10662	1.1327	0.046979	0.179767
169	LinJ.11.1000	pyruvate phosphate dikinase, putative	1.31826	0.946237	1.13225	0.33825	0.179189
170	LinJ.29.1570	hypothetical protein, conserved	1.20226	1.05682	1.12954	0.131541	0.175737
171	LinJ.35.0840	aspartate aminotransferase, putative	1.24738	0.990832	1.11911	0.234896	0.162349
172	LinJ.35.3130	glycerol kinase, glycosomal, putative	1.36773	0.862979	1.11535	0.469792	0.157501
173	LinJ.11.0410	hypothetical protein, conserved	1.38038	0.847227	1.11381	0.497979	0.155498
174	LinJ.29.1360	ATP-dependent Clp protease subunit, heat shock protein 100 (HSP100), putative,serine peptidase, putative	1.1695	1.05682	1.11316	0.103354	0.154659
175	LinJ.36.3780	hypothetical protein, conserved	1.49968	0.724436	1.11206	0.742271	0.153235
176	LinJ.23.0810	hypothetical protein, conserved	1.13763	1.08643	1.11203	0.0469788	0.153191
177	LinJ.25.0760	eukaryotic initiation factor 5a, putative (EIF5A2)	0.879023	1.34276	1.11089	0.432208	0.151721
178	LinJ.30.3650	40S ribosomal protein S14	1.43219	0.787046	1.10962	0.610729	0.150062
179	LinJ.18.0510	aconitase, putative	0.524807	1.69044	1.10762	1.19327	0.147469
180	LinJ.31.1660	3-ketoacyl-CoA thiolase-like protein, putative	1.05682	1.14815	1.10249	0.0845628	0.14076
181	LinJ.36.4180	hs1vu complex proteolytic subunit-like,hs1vu complex proteolytic subunit-like, threonine peptidase, Clan T(1), family T1B	1.21339	0.990832	1.10211	0.206708	0.140269
182	LinJ.36.0340	proteasome beta 2 subunit, putative	1.21339	0.990832	1.10211	0.206708	0.140269
183	LinJ.36.1050	40S ribosomal protein S10, putative	1.30617	0.887156	1.09666	0.394625	0.133121
184	LinJ.33.3300	40S ribosomal protein S13, putative	1.10662	1.08643	1.09652	0.0187913	0.132939
185	LinJ.28.1020	hypothetical protein, conserved	1.01859	1.1695	1.09405	0.140937	0.129672
186	LinJ.31.0090	hypothetical protein, conserved	1.77011	0.416869	1.09349	1.47515	0.128939
187	LinJ.05.1140	vacuolar ATPase subunit-like protein	1.21339	0.972747	1.09307	0.2255	0.128383
188	LinJ.21.0600	la RNA binding protein, putative	0.937562	1.24738	1.09247	0.29127	0.127597
189	LinJ.04.0060	hypothetical protein, conserved	1.55597	0.625173	1.09057	0.930187	0.125081
190	LinJ.15.1530	ribosomal protein S6, putative,NPH2/RS6-like protein	1.1695	1.00925	1.08938	0.150333	0.123502
191	LinJ.34.2410	hypothetical protein, conserved	0.452898	1.72187	1.08738	1.3624	0.120861
192	LinJ.13.1530	Ran-binding protein 1, putative	0.855067	1.31826	1.08666	0.441604	0.119903
193	LinJ.26.2000	hypothetical protein, conserved	1.24738	0.92045	1.08392	0.310062	0.116254
194	LinJ.28.3140	glutamate dehydrogenase, putative	1.11686	1.04713	1.082	0.0657704	0.113695
195	LinJ.09.0120	hypothetical protein, conserved,calmodulin-like protein containing EF hand domain	1.1695	0.990832	1.08017	0.169125	0.111253
196	LinJ.34.4390	20s proteasome beta 7 subunit, (putative)	1.39316	0.765597	1.07938	0.610729	0.110198
197	LinJ.35.4830	cyclophilin 40 (CYP40)	1.0666	1.08643	1.07651	0.018792	0.106363
198	LinJ.30.1030	p22 protein precursor, putative	0.903649	1.24738	1.07552	0.328854	0.105029
199	LinJ.14.0990	immunodominant antigen, putative,tc40 antigen-like	1.14815	0.990832	1.06949	0.150333	0.0969268
200	LinJ.30.2570	reticulon domain protein, 22 kDa potentially aggravating protein (paple22) (PAPLE22)	1.11686	1.01859	1.06773	0.0939587	0.094543
201	LinJ.33.0860	beta-tubulin	1.05682	1.07647	1.06664	0.0187915	0.0930751
202	LinJ.25.0940	cyclophilin a (CYPA)	0.457088	1.67494	1.06602	1.32481	0.0922285
203	LinJ.21.2090	60S ribosomal protein L32 (RPL32)	1.20226	0.928966	1.06562	0.263083	0.0916869
204	LinJ.03.0190	delta-1-pyrroline-5-carboxylate dehydrogenase, putative	0.981748	1.14815	1.06495	0.15973	0.090787
205	LinJ.25.1850	3-oxo-5-alpha-steroid 4-dehydrogenase, putative	1.01859	1.09648	1.05753	0.0751664	0.080705
206	LinJ.22.1260	centrin, putative,Ca2 -binding EF-hand protein	1.15878	0.954993	1.05688	0.197312	0.0798184
207	LinJ.33.1410	cysteine conjugate beta-lyase, aminotransferase- like protein	0.887156	1.22462	1.05589	0.328854	0.0784541
208	LinJ.18.1360	pyruvate dehydrogenase E1 component alpha subunit, putative	0.981748	1.1272	1.05447	0.140938	0.0765221
209	LinJ.28.2600	2-oxoglutarate dehydrogenase, E2 component, dihydrolipoamide succinyltransferase, putative	1.1272	0.981748	1.05447	0.140937	0.0765217
210	LinJ.36.5570	hypothetical protein, conserved	1.23595	0.870964	1.05346	0.357042	0.0751294
211	LinJ.18.0210	hypothetical protein, conserved	1.09648	1.00925	1.05287	0.0845623	0.0743213
212	LinJ.35.4540	hypothetical protein, conserved	0.963829	1.13763	1.05073	0.169125	0.0713893
213	LinJ.35.3880	proteasome beta 2 subunit, putative	1.18032	0.92045	1.05039	0.253687	0.0709184
214	LinJ.24.1700	succinate dehydrogenase flavoprotein, putative	0.990832	1.10662	1.04873	0.11275	0.0686405
215	LinJ.04.0820	metalloprotease-like protein,peptide deformylase, putative (EMBL:AY353252)	1.13763	0.954993	1.04631	0.178521	0.0653103
216	LinJ.32.0660	hypothetical protein, conserved	0.928966	1.15878	1.04387	0.2255	0.0619444
217	LinJ.36.1670	proteasome alpha 1 subunit, putative	1.19124	0.895365	1.0433	0.291271	0.0611588
218	LinJ.22.0440	proteasome regulatory ATPase subunit 1, putative	1.14815	0.937562	1.04286	0.206708	0.0605425
219	LinJ.30.0120	alkyldihydroxyacetonephosphate synthase (ADS1)	1.05682	1.02802	1.04242	0.0281878	0.0599322
220	LinJ.19.1560	peptidylprolyl isomerase-like protein	1.03753	1.04713	1.04233	0.00939632	0.0598103
221	LinJ.31.1070	biotin/lipoate protein ligase-like protein	0.963829	1.11686	1.04035	0.150333	0.0570635
222	LinJ.25.1670	hypothetical protein, conserved	0.963829	1.11686	1.04035	0.150333	0.0570635
223	LinJ.14.1050	ADP/ATP mitochondrial carrier-like protein	0.972747	1.10662	1.03969	0.131542	0.0561473
224	LinJ.22.0180	hypothetical protein, conserved	1	1.07647	1.03823	0.0751665	0.0541296
225	LinJ.02.0680	ATP-dependent Clp protease subunit, heat shock protein 78 (HSP78), putative,serine peptidase, putative	1.0666	1.00925	1.03792	0.0563749	0.0537016
226	LinJ.08.0180	hypothetical protein, unknown function	1.00925	1.0666	1.03792	0.0563749	0.0537014
227	LinJ.08.1020	stress-induced protein sti1	1.01859	1.05682	1.0377	0.0375838	0.053396
228	LinJ.05.0100	phosphoprotein phosphatase, putative	1.05682	1.01859	1.0377	0.0375837	0.0533954
229	LinJ.14.1030	hypothetical protein, conserved	1.13763	0.937562	1.03759	0.197312	0.0532429
230	LinJ.23.0930	mitochondrial RNA binding protein, putative (RBP38)	0.937562	1.13763	1.03759	0.197312	0.0532427
231	LinJ.32.2330	hypothetical protein, conserved	0.912011	1.15878	1.03539	0.244291	0.0501797
232	LinJ.10.1380	hypothetical protein, conserved	0.990832	1.07647	1.03365	0.0845623	0.0477456
233	LinJ.36.6530	chaperone protein DNAj, putative	1.0666	1	1.0333	0.0657708	0.0472565
234	LinJ.32.3460	glucosamine-6-phosphate isomerase, putative	1.0666	1	1.0333	0.0657708	0.0472565
235	LinJ.21.1490	adenylate kinase, putative	1.13763	0.928966	1.0333	0.206708	0.0472547
236	LinJ.07.0130	ATP-dependent DEAD/H RNA helicase, putative	1.05682	1.00925	1.03304	0.046979	0.0468895
237	LinJ.19.0710	glycosomal malate dehydrogenase	1.0666	0.990832	1.02871	0.0751666	0.040842
238	LinJ.36.7060	prolyl oligopeptidase, putative,serine peptidase clan SC, family S9A, putative	1.00925	1.04713	1.02819	0.0375838	0.0401082
239	LinJ.24.0780	malic enzyme	1.03753	1.01859	1.02806	0.018792	0.0399241
240	LinJ.30.1920	succinyl-coa:3-ketoacid-coenzyme a transferase- like protein	1.19124	0.862979	1.02711	0.328854	0.038591
241	LinJ.07.0710	hypothetical protein, conserved	1.1272	0.92045	1.02382	0.206708	0.0339671
242	LinJ.35.2400	aminopeptidase P, putative,metallo-peptidase, Clan MG, Family M24	1	1.04713	1.02356	0.0469796	0.033602
243	LinJ.30.0800	4-methyl-5(beta-hydroxyethyl)-thiazole monophosphate synthesis protein, putative	1.18032	0.862979	1.02165	0.319458	0.0309005
244	LinJ.34.0460	ribosomal protein S25 (S25)	1.07647	0.963829	1.02015	0.11275	0.0287772
245	LinJ.08.0210	inositol phosphosphingolipid phospholipase C-Like;with=GeneDB:LmjF08.0200 (ISCL)	1.03753	1	1.01876	0.0375833	0.0268202
246	LinJ.31.2670	calreticulin, putative	0.954993	1.07647	1.01573	0.122146	0.0225152
247	LinJ.11.0240	proteasome alpha 7 subunit, putative	1.0666	0.963829	1.01521	0.103354	0.0217818
248	LinJ.20.0110	phosphoglycerate kinase C, glycosomal (PGKC)	1.05682	0.972747	1.01478	0.0845625	0.0211704
249	LinJ.35.0920	hypothetical protein, conserved	1.11686	0.912011	1.01444	0.206708	0.0206793
250	LinJ.25.1120	hypothetical protein, conserved	1.2942	0.731139	1.01267	0.582542	0.0181605
251	LinJ.36.5830	G-actin binding protein, putative,CAP/Srv2p, putative	1.08643	0.937562	1.01199	0.150333	0.0172005
252	LinJ.30.1310	Pyridoxal kinase, putative	0.862979	1.15878	1.01088	0.300666	0.0156086
253	LinJ.35.1240	short chain dehydrogenase, putative	0.963829	1.05682	1.01032	0.0939588	0.0148173
254	LinJ.29.2350	aminopeptidase, putative,metallo-peptidase, Clan MA(E), Family M1	1.05682	0.963829	1.01032	0.0939584	0.014817
255	LinJ.25.2520	hypothetical protein, conserved	0.972747	1.04713	1.00994	0.0751672	0.0142669
256	LinJ.36.1700	clathrin heavy chain, putative	1.04713	0.972747	1.00994	0.0751667	0.0142665
257	LinJ.33.2230	phosphoglycerate mutase, putative (iPGAM)	1.03753	0.981748	1.00964	0.056375	0.0138383
258	LinJ.28.2610	vacuolar ATP synthase subunit b, putative	1.02802	0.990832	1.00942	0.0375833	0.0135325
259	LinJ.23.0880	acetyl-CoA synthetase, putative	0.990832	1.02802	1.00942	0.037583	0.0135322
260	LinJ.35.1190	NADH-dependent fumarate reductase, putative	1.10662	0.912011	1.00932	0.197313	0.0133798
261	LinJ.30.0470	aspartyl-tRNA synthetase, putative	1.01859	1	1.0093	0.0187917	0.0133489
262	LinJ.24.1570	IgE-dependent histamine-releasing factor, putative	0.972747	1.03753	1.00514	0.0657705	0.00739304
263	LinJ.34.3840	hypothetical protein, conserved	1.01859	0.990832	1.00471	0.0281875	0.00678157
264	LinJ.21.0490	hypothetical protein, conserved	0.887156	1.11686	1.00201	0.234896	0.00289618
265	LinJ.29.1240	tryparedoxin (TXN2)	1.00925	0.990832	1.00004	0.0187916	6.11911e-05
266	LinJ.33.0370	heat shock protein 83-1 (HSP83-3)	0.937562	1.05682	0.99719	0.122146	-0.00405969
267	LinJ.25.1680	hypothetical protein, conserved	1.05682	0.937562	0.99719	0.122146	-0.00406003
268	LinJ.35.3770	hypothetical protein, conserved	1.05682	0.937562	0.99719	0.122146	-0.00406003
269	LinJ.34.2440	ATP-dependent DNA helicase, putative,ruvb DNA helicase-like protein, putative	0.801678	1.19124	0.99646	0.404021	-0.00511615
270	LinJ.23.1460	T-complex protein 1, gamma subunit, putative	0.972747	1.01859	0.995669	0.0469788	-0.00626171
271	LinJ.17.0010	inosine-5'-monophosphate dehydrogenase	1	0.990832	0.995416	0.0093958	-0.00662854
272	LinJ.19.1590	hypothetical protein, conserved	1	0.990832	0.995416	0.0093958	-0.00662854
273	LinJ.36.6960	2,3-bisphosphoglycerate-independent phosphoglycerate mutase (PGAM)	0.990832	1	0.995416	0.00939585	-0.00662857
274	LinJ.31.0450	cytoskeleton-associated protein CAP5.5, putative,cysteine peptidase, Clan CA, family C2, putative	1.25893	0.724436	0.991681	0.56375	-0.0120524
275	LinJ.24.0790	malic enzyme, putative	1.1272	0.855067	0.991132	0.281875	-0.0128508
276	LinJ.30.3290	hypothetical protein, conserved	0.981748	1	0.990874	0.0187917	-0.0132265
277	LinJ.35.1820	glutamyl-tRNA synthetase, putative	0.981748	1	0.990874	0.0187917	-0.0132265
278	LinJ.24.2150	transketolase	1	0.981748	0.990874	0.0187917	-0.0132265
279	LinJ.29.1920	40S ribosomal protein S15A, putative	1.0666	0.912011	0.989303	0.159729	-0.015515
280	LinJ.18.1640	hypothetical protein, conserved	1.05682	0.92045	0.988634	0.140937	-0.0164922
281	LinJ.36.4680	hypothetical protein, conserved	1.04713	0.928966	0.988047	0.122146	-0.0173477
282	LinJ.13.1400	chaperonin TCP20, putative	0.954993	1.01859	0.986792	0.0657705	-0.0191824
283	LinJ.34.0070	ascorbate-dependent peroxidase, putative (APX)	0.928966	1.03753	0.983247	0.11275	-0.0243739
284	LinJ.31.2890	RNA-binding protein, putative	0.937562	1.02802	0.982789	0.093958	-0.0250464
285	LinJ.35.2240	ADP-ribosylation factor, putative	0.937562	1.02802	0.982789	0.093958	-0.0250464
286	LinJ.25.1460	GTP-binding protein, putative	0.963829	1	0.981915	0.0375833	-0.0263307
287	LinJ.33.2940	hypothetical protein, conserved	1	0.963829	0.981914	0.0375834	-0.0263307
288	LinJ.17.0300	cystathionine beta-synthase (CYSB)	1	0.963829	0.981914	0.0375834	-0.0263307
289	LinJ.27.1100	hypothetical protein, conserved	1.1695	0.794328	0.981914	0.394625	-0.0263317
290	LinJ.06.1090	protein disulfide isomerase (PDI-1)	1.07647	0.887156	0.981811	0.197312	-0.0264833
291	LinJ.19.1460	cysteine peptidase A (CPA) (CPA)	0.972747	0.990832	0.98179	0.0187917	-0.0265142
292	LinJ.36.3100	succinyl-CoA ligase [GDP-forming] beta-chain, putative;with=GeneDB:LmjF36.2950	0.642688	1.31826	0.980472	0.732875	-0.0284512
293	LinJ.14.0680	fatty acid elongase, putative	0.912011	1.04713	0.97957	0.140938	-0.0297796
294	LinJ.18.0020	mevalonate-diphosphate decarboxylase, putative	0.831764	1.1272	0.979481	0.310063	-0.0299108
295	LinJ.28.1700	hydrolase, alpha/beta fold family, putative	0.928966	1.02802	0.978491	0.103354	-0.0313693
296	LinJ.09.1390	paraflagellar rod component, putative	1.01859	0.937562	0.978077	0.0845625	-0.0319805
297	LinJ.33.2680	isocitrate dehydrogenase, putative	1.00925	0.946237	0.977745	0.0657709	-0.0324699
298	LinJ.18.0740	elongation factor Tu, putative	1	0.954993	0.977496	0.0469792	-0.0328369
299	LinJ.16.0560	orotidine-5-phosphate decarboxylase/orotate phosphoribosyltransferase, putative,OMPDCase-OPRTase, putative	0.954993	1	0.977496	0.0469792	-0.0328369
300	LinJ.35.1030	casein kinase, putative	0.963829	0.990832	0.977331	0.0281875	-0.0330816
301	LinJ.02.0340	proteasome regulatory non-ATPase subunit 6, putative	0.981748	0.972747	0.977248	0.00939583	-0.033204
302	LinJ.20.1350	small myristoylated protein-1, putative;with=GeneDB:LmjF20.1310;with=GeneDB:LmjF20.1310 (SMP-1)	1.0666	0.887156	0.976876	0.187917	-0.0337525
303	LinJ.30.3080	eukaryotic translation initiation factor 3 subunit 7-like protein	1.00925	0.937562	0.973407	0.0751666	-0.0388843
304	LinJ.21.1330	iron superoxide dismutase, putative (SODB1)	0.946237	1	0.973119	0.056375	-0.0393125
305	LinJ.32.1910	T-complex protein 1, delta subunit, putative	0.946237	1	0.973119	0.056375	-0.0393125
306	LinJ.34.3460	vacuolar ATP synthase catalytic subunit A, putative	0.954993	0.990832	0.972912	0.0375834	-0.0396184
307	LinJ.07.0250	pitrilysin-like metalloprotease,metallo-peptidase, Clan ME, Family M16C	0.990832	0.954993	0.972912	0.0375833	-0.0396184
308	LinJ.29.1330	hypothetical protein, unknown function	0.92045	1.01859	0.96952	0.103354	-0.044657
309	LinJ.16.0760	transaldolase, putative	0.724436	1.21339	0.968913	0.526167	-0.0455617
310	LinJ.31.2060	succinyl-diaminopimelate desuccinylase-like protein	0.937562	1	0.968781	0.0657708	-0.0457575
311	LinJ.03.0220	long chain fatty Acyl CoA synthetase, putative	1.0666	0.870964	0.96878	0.206708	-0.0457592
312	LinJ.34.3280	ruvb-like 1 DNA helicase, putative	0.946237	0.990832	0.968535	0.0469792	-0.0461246
313	LinJ.06.0140	proteasome beta 6 subunit, putative,20S proteasome beta 6 subunit, putative	1.05682	0.879022	0.96792	0.187917	-0.0470403
314	LinJ.11.0350	14-3-3 protein, putative	0.660693	1.27057	0.965634	0.667104	-0.0504521
315	LinJ.22.0600	NADH-cytochrome b5 reductase, putative	0.990832	0.937562	0.964197	0.056375	-0.0526002
316	LinJ.35.3900	T-complex protein 1, eta subunit, putative	0.981748	0.946237	0.963993	0.0375834	-0.0529062
317	LinJ.36.2480	glyceraldehyde 3-phosphate dehydrogenase, cytosolic	0.963829	0.963829	0.963829	6.46819e-08	-0.0531509
318	LinJ.30.3230	3-hydroxy-3-methylglutaryl-CoA reductase, putative (HMGR)	1.07647	0.847227	0.961846	0.244292	-0.0561217
319	LinJ.25.1790	pyruvate dehydrogenase E1 beta subunit, putative	0.895365	1.02802	0.96169	0.140937	-0.0563556
320	LinJ.36.5630	phosphoribosylpyrophosphate synthetase, putative	0.816582	1.10662	0.961603	0.310063	-0.0564864
321	LinJ.06.0670	lanosterol synthase, putative	0.912011	1.00925	0.960632	0.103354	-0.0579443
322	LinJ.25.0120	electron transfer flavoprotein, putative	0.887156	1.02802	0.957586	0.150333	-0.0625261
323	LinJ.31.1050	hypothetical protein, unknown function	1.20226	0.711214	0.956739	0.535562	-0.0638027
324	LinJ.26.1690	cytochrome c oxidase subunit V, putative	0.92045	0.990832	0.955641	0.0751667	-0.0654597
325	LinJ.07.0150	acyl-CoA dehydrogenase, mitochondrial precursor, putative	1.11686	0.794328	0.955596	0.347646	-0.0655277
326	LinJ.30.3740	hypothetical protein, conserved	1.08643	0.824138	0.955282	0.281875	-0.0660016
327	LinJ.02.0710	dipeptylcarboxypeptidase (DCP)	1.08643	0.824138	0.955282	0.281875	-0.0660016
328	LinJ.05.0450	hypothetical protein, conserved	0.954993	0.954993	0.954993	1.64367e-08	-0.0664386
329	LinJ.35.0360	enoyl-CoA hydratase/isomerase family protein, conserved	1.02802	0.879022	0.953519	0.159729	-0.0686658
330	LinJ.33.1470	mitogen activated protein kinase, putative,map kinase, putative (MPK11)	0.879023	1.01859	0.948807	0.150333	-0.0758137
331	LinJ.11.0100	seryl-tRNA synthetase, putative	0.887156	1.00925	0.948204	0.131542	-0.0767299
332	LinJ.16.0240	protein tyrosine phosphatase-like protein	0.972747	0.92045	0.946598	0.0563749	-0.0791756
333	LinJ.27.1150	T-complex protein 1, beta subunit, putative	0.928966	0.963829	0.946398	0.0375833	-0.0794816
334	LinJ.17.1390	translation initiation factor, putative	0.946237	0.946237	0.946237	5.79091e-08	-0.0797263
335	LinJ.36.3690	polyubiquitin, putative	1.27057	0.619441	0.945008	0.732875	-0.0816021
336	LinJ.10.0210	nucleolar protein, putative	0.946237	0.937562	0.9419	0.00939583	-0.0863549
337	LinJ.36.2070	phosphomannomutase, putative (PMM)	0.666807	1.21339	0.940098	0.610729	-0.0891171
338	LinJ.34.0630	enoyl-[acyl-carrier-protein] reductase, putative	0.83946	1.03753	0.938494	0.216104	-0.0915805
339	LinJ.35.3150	ATP-dependent RNA helicase, putative	1.04713	0.824138	0.935633	0.244292	-0.0959848
340	LinJ.08.0420	hypothetical protein, conserved	1	0.870964	0.935482	0.140937	-0.0962185
341	LinJ.36.3630	2-oxoglutarate dehydrogenase E1 component, putative	0.990832	0.879022	0.934927	0.122146	-0.0970741
342	LinJ.20.1220	calpain-like cysteine peptidase, putative,cysteine peptidase, Clan CA, family C2, putative	1.09648	0.772681	0.934579	0.357042	-0.0976109
343	LinJ.25.2100	hypothetical protein, conserved	0.972747	0.895365	0.934056	0.0845624	-0.098419
344	LinJ.13.0990	proteasome regulatory ATPase subunit 2, putative	1.01859	0.847227	0.932909	0.187917	-0.100191
345	LinJ.16.0610	histone H3, putative	0.972747	0.887156	0.929952	0.0939583	-0.104772
346	LinJ.25.0780	protein phosphatase, putative (PP2C)	0.954993	0.903649	0.929321	0.0563751	-0.105751
347	LinJ.18.0560	vacuolar ATP synthase subunit c, putative	0.963829	0.887156	0.925493	0.0845625	-0.111707
348	LinJ.36.1420	Transitional endoplasmic reticulum ATPase, putative,valosin-containing protein homolog	1.04713	0.801678	0.924403	0.272479	-0.113406
349	LinJ.10.0960	small GTP-binding protein Rab11, putative (Rab11)	0.83946	1.00925	0.924357	0.187917	-0.113479
350	LinJ.15.1550	cAMP specific phosphodiesterase, putative	0.870964	0.972747	0.921855	0.11275	-0.117388
351	LinJ.09.1180	mitochondrial RNA binding protein 2,MRP2, gBP25	1.00925	0.831764	0.920508	0.197313	-0.119497
352	LinJ.35.3110	ubiquitin-activating enzyme e1, putative	0.912011	0.928966	0.920489	0.0187917	-0.119528
353	LinJ.08.0030	vesicle-associated membrane protein, putative	1	0.83946	0.91973	0.178521	-0.120718
354	LinJ.34.4230	1,2-Dihydroxy-3-keto-5-methylthiopentene dioxygenase, putative;with=GeneDB:LmjF34.4600	0.981748	0.847227	0.914488	0.150333	-0.128964
355	LinJ.28.2080	X-pro, dipeptidyl-peptidase,serine peptidase, Clan SC, family S15, putative	0.862979	0.963829	0.913404	0.11275	-0.130675
356	LinJ.36.1390	N-acetyltransferase subunit Nat1, putative	0.954993	0.870964	0.912978	0.0939583	-0.131348
357	LinJ.19.1150	hypothetical protein, conserved	1.1695	0.654636	0.912068	0.591938	-0.132787
358	LinJ.19.0130	protein kinase, putative	0.990832	0.831764	0.911298	0.178521	-0.134006
359	LinJ.29.2310	GTP-binding protein, putative	0.990832	0.824138	0.907485	0.187917	-0.140054
360	LinJ.18.0060	hypothetical protein, conserved	0.963829	0.847227	0.905528	0.131542	-0.143168
361	LinJ.09.1030	elongation factor-1 gamma (EF1G)	0.963829	0.847227	0.905528	0.131542	-0.143168
362	LinJ.20.1740	aminoacylase, putative,N-acyl-L-amino acid amidohydrolase, putative	0.801678	1.00925	0.905466	0.234896	-0.143268
363	LinJ.33.1730	cyclophilin 4, putative (CYP4)	0.597035	1.21339	0.905212	0.723479	-0.143672
364	LinJ.13.1030	hypothetical protein, conserved	0.972747	0.831764	0.902255	0.159729	-0.148392
365	LinJ.22.1310	i/6 autoantigen-like protein	1.02802	0.772681	0.900348	0.291271	-0.151445
366	LinJ.33.1090	hypothetical protein, conserved	1.03753	0.758578	0.898053	0.319458	-0.155128
367	LinJ.29.2270	rab-GDP dissociation inhibitor, putative	1.03753	0.758578	0.898053	0.319458	-0.155128
368	LinJ.25.2230	succinyl-CoA synthetase alpha subunit, putative	0.519996	1.27057	0.895285	0.911396	-0.159581
369	LinJ.28.3060	heat-shock protein hsp70, putative	0.49204	1.2942	0.893118	0.986562	-0.163078
370	LinJ.33.0660	hypothetical protein, conserved	1.23595	0.549541	0.892744	0.826833	-0.163681
371	LinJ.29.0330	hypothetical protein, conserved	0.580764	1.20226	0.891514	0.74227	-0.16567
372	LinJ.13.0090	carboxypeptidase, putative,metallo-peptidase, Clan MA(E), family 32	1.00925	0.772681	0.890967	0.272479	-0.166557
373	LinJ.29.1400	carnitine/choline acetyltransferase, putative	0.724436	1.05682	0.890627	0.38523	-0.167107
374	LinJ.32.3200	hypothetical protein, conserved,leucine-rich repeat protein, putative	1	0.77983	0.889915	0.253687	-0.16826
375	LinJ.07.1320	peptide methionine sulfoxide reductase-like,peptide Met(O) reductase, putative,methionine-S-sulfoxide reductase, putative	0.660693	1.11686	0.888778	0.535562	-0.170105
376	LinJ.13.1320	ubiquitin-conjugating enzyme-like protein	0.928966	0.847227	0.888097	0.0939583	-0.171211
377	LinJ.19.0090	fibrillarin, putative	1.00925	0.765597	0.887425	0.281875	-0.172303
378	LinJ.21.1170	histone H2A, putative	1.02802	0.744732	0.886374	0.328854	-0.174012
379	LinJ.25.1170	cytochrome c oxidase VII, putative	0.816582	0.954993	0.885787	0.159729	-0.174967
380	LinJ.22.1160	hypothetical protein, unknown function	1.05682	0.711214	0.884016	0.404021	-0.177856
381	LinJ.27.0720	hypothetical protein, conserved	0.954993	0.809096	0.882044	0.169125	-0.181077
382	LinJ.28.1850	proteasome regulatory non-ATP-ase subunit 2, putative	0.92045	0.831764	0.876107	0.103354	-0.190822
383	LinJ.30.0380	phosphatase 2C, putative	0.731139	1.01859	0.874865	0.33825	-0.192868
384	LinJ.29.1260	hypothetical protein, conserved	1.05682	0.685488	0.871153	0.441604	-0.199002
385	LinJ.21.2140	ATP synthase F1 subunit gamma protein, putative	0.765597	0.972747	0.869172	0.244292	-0.202287
386	LinJ.13.0760	mitochondrial processing peptidase alpha subunit, putative,metallo-peptidase, Clan ME, Family M16	0.809096	0.928966	0.869031	0.140938	-0.20252
387	LinJ.29.0640	ATP-binding cassette protein subfamily A, member 10, putative,ABC transporter, putative (ABCA10)	0.737904	0.990832	0.864368	0.300667	-0.210282
388	LinJ.36.5010	hypothetical protein, conserved	0.946237	0.77983	0.863034	0.197312	-0.212511
389	LinJ.35.0100	hypothetical protein, conserved	0.862979	0.862979	0.862979	3.53137e-08	-0.212603
390	LinJ.30.3170	valyl-tRNA synthetase, putative	0.765597	0.954993	0.860295	0.2255	-0.217097
391	LinJ.27.1230	arginyl-tRNA synthetase, putative	0.591562	1.1272	0.85938	0.657709	-0.218632
392	LinJ.18.1350	heat shock protein, putative	0.685488	1.02802	0.856752	0.413416	-0.22305
393	LinJ.31.3210	phosphoglycan beta 1,3 galactosyltransferase 5 (SCG5)	0.862979	0.847227	0.855103	0.0187917	-0.22583
394	LinJ.04.1250	actin (ACT)	0.496592	1.21339	0.854991	0.911396	-0.226019
395	LinJ.20.1390	coatomer beta subunit, putative	0.787046	0.92045	0.853748	0.159729	-0.228118
396	LinJ.19.0440	nucleosome assembly protein, putative	0.619441	1.08643	0.852934	0.573146	-0.229495
397	LinJ.14.0310	proteasome alpha 3 subunit, putative	1.28233	0.420727	0.851529	1.1369	-0.231873
398	LinJ.20.0630	cytidine triphosphate synthase, putative,CTP synthase, putative	0.83946	0.862979	0.851219	0.0281874	-0.232397
399	LinJ.06.0030	hypothetical protein, conserved	0.954993	0.744732	0.849862	0.253687	-0.234699
400	LinJ.34.3140	hypothetical protein, conserved	0.92045	0.765597	0.843023	0.187917	-0.246356
401	LinJ.22.1210	farnesyl pyrophosphate synthase (FPPS)	0.816582	0.862979	0.83978	0.0563749	-0.251916
402	LinJ.26.0800	hypothetical protein, conserved	1.22462	0.452898	0.838757	1.01475	-0.253675
403	LinJ.04.0440	adenylosuccinate lyase, putative	0.928966	0.737904	0.833435	0.234896	-0.262858
404	LinJ.04.0430	calpain-like cysteine peptidase, putative,cysteine peptidase, Clan CA, family C2, putative	0.928966	0.737904	0.833435	0.234896	-0.262858
405	LinJ.25.2450	serine/threonine-protein kinase, putative,protein kinase, putative	0.954993	0.711214	0.833103	0.300667	-0.263433
406	LinJ.30.0680	hypothetical protein, conserved	1.02802	0.619441	0.823729	0.516771	-0.279759
407	LinJ.16.1510	paraflagellar rod protein 2C	1.38038	0.265461	0.822922	1.68185	-0.281172
408	LinJ.23.0090	hypothetical protein, conserved	1.22462	0.420727	0.822671	1.08992	-0.281612
409	LinJ.27.1920	hypothetical protein, conserved	0.787046	0.855067	0.821056	0.0845625	-0.284447
410	LinJ.36.2790	dihydrolipoamide acetyltransferase precursor, putative	0.831764	0.801678	0.816721	0.0375833	-0.292085
411	LinJ.32.3470	chaperonin alpha subunit, putative	0.564937	1.0666	0.815767	0.648312	-0.293772
412	LinJ.19.0150	aminopeptidase, putative,metallo-peptidase, Clan MG, Family M24	0.648634	0.981748	0.815191	0.422812	-0.29479
413	LinJ.34.2680	regulatory subunit of protein kinase a-like protein	0.501187	1.09648	0.798833	0.798645	-0.324035
414	LinJ.36.0020	histone H4	0.990832	0.60256	0.796696	0.507375	-0.327899
415	LinJ.36.7320	eukaryotic translation initiation factor 3 subunit 8, putative	0.648634	0.937562	0.793098	0.375833	-0.334429
416	LinJ.07.1180	peptidyl-prolyl cis-trans isomerase/rotamase, putative,PPIase, putative (PIN1)	0.744732	0.83946	0.792096	0.122146	-0.336253
417	LinJ.27.1770	trypanothione synthetase, putative (TRYS)	0.420727	1.15878	0.789752	1.03354	-0.340529
418	LinJ.02.0280	hypothetical protein, conserved	1.07647	0.487529	0.781997	0.808041	-0.354765
419	LinJ.36.7280	protein disulfide isomerase (PDI-2)	0.42462	1.13763	0.781123	1.00535	-0.356378
420	LinJ.28.2820	coatomer gamma subunit, putative	0.847227	0.711214	0.77922	0.178521	-0.359897
421	LinJ.25.1900	hypothetical protein, conserved	1.02802	0.524808	0.776412	0.685896	-0.365106
422	LinJ.27.0620	small GTP-binding protein Rab1, putative	0.619441	0.92045	0.769945	0.404021	-0.377172
423	LinJ.28.2430	glycosomal membrane protein, putative	0.580764	0.946237	0.763501	0.497979	-0.389299
424	LinJ.35.0140	hypothetical protein, conserved	0.946237	0.57544	0.760839	0.507375	-0.394338
425	LinJ.36.4380	oxidoreductase, putative	0.444631	1.07647	0.760548	0.902	-0.394889
426	LinJ.35.1310	ubiquitin-conjugating enzyme e2, putative	0.501187	1.01859	0.759889	0.723479	-0.396139
427	LinJ.27.1950	branched-chain amino acid aminotransferase, putative	0.887156	0.625173	0.756164	0.357042	-0.403228
428	LinJ.29.0690	flagellar radial spoke protein-like, putative	0.801678	0.698232	0.749955	0.140937	-0.415124
429	LinJ.10.0310	isocitrate dehydrogenase [NADP], mitochondrial precursor, putative	0.461318	1.03753	0.749423	0.826833	-0.416148
430	LinJ.13.1390	dynein heavy chain, putative	0.895365	0.60256	0.748962	0.404021	-0.417035
431	LinJ.06.0010	histone H4	0.954993	0.539511	0.747252	0.582542	-0.420334
432	LinJ.35.3390	6-phosphogluconate dehydrogenase, decarboxylating, putative	0.49204	1	0.74602	0.723479	-0.422714
433	LinJ.33.1130	hypothetical protein, unknown function	0.586138	0.855067	0.720602	0.385229	-0.472725
434	LinJ.34.0080	glucose-6-phosphate 1-dehydrogenase, putative (G6PD)	0.554626	0.862979	0.708802	0.451	-0.496545
435	LinJ.21.2080	cytochrome c oxidase subunit VI, putative (COX6)	0.505825	0.903649	0.704737	0.591937	-0.504843
436	LinJ.36.3360	14-3-3 protein-like protein	0.847227	0.549541	0.698384	0.441604	-0.517907
437	LinJ.02.0430	hypothetical protein, conserved	0.469894	0.92045	0.695172	0.685896	-0.524558
438	LinJ.01.0800	eukaryotic initiation factor 4a, putative	0.301995	1.08643	0.694211	1.30602	-0.526555
439	LinJ.29.1890	paraflagellar rod protein 1D, putative	1.11686	0.263027	0.689945	1.47515	-0.535447
440	LinJ.25.1010	dynein heavy chain, putative	0.591562	0.77983	0.685696	0.281875	-0.544359
441	LinJ.30.3360	hypothetical protein, conserved	0.390841	0.972747	0.681794	0.930187	-0.552592
442	LinJ.32.1060	chaperonin containing t-complex protein, putative	1	0.363078	0.681539	1.03354	-0.553132
443	LinJ.18.0270	glycogen synthase kinase 3 (GSK3)	0.483059	0.879022	0.681041	0.610729	-0.554187
444	LinJ.36.7240	T-complex protein 1, theta subunit, putative,chaperonin, putative	0.405509	0.937562	0.671535	0.855021	-0.574465
445	LinJ.28.1310	glucose-regulated protein 78, putative	0.401791	0.937562	0.669676	0.864416	-0.578464
446	LinJ.23.1190	hypothetical protein, unknown function	1.04713	0.285759	0.666444	1.32481	-0.585445
447	LinJ.17.1380	hypothetical protein, conserved	0.483059	0.83946	0.661259	0.56375	-0.596712
448	LinJ.29.1190	hypothetical protein, conserved	0.912011	0.409261	0.660636	0.817437	-0.598073
449	LinJ.35.1390	mitochondrial processing peptidase, beta subunit, putative,metallo-peptidase, Clan ME, Family M16	0.420727	0.870964	0.645845	0.742271	-0.63074
450	LinJ.28.1210	hypothetical protein, conserved	0.816582	0.465586	0.641084	0.573146	-0.641414
451	LinJ.06.0120	cyclophilin 2 (CYP2)	0.331131	0.937562	0.634347	1.06173	-0.656657
452	LinJ.34.0170	mitochondrial malate dehydrogenase (mMDH)	0.448745	0.787046	0.617896	0.573146	-0.694565
453	LinJ.24.1630	hypothetical protein, conserved	0.724436	0.505825	0.61513	0.366437	-0.701036
454	LinJ.10.1070	histone H3	0.346737	0.831764	0.58925	0.892604	-0.763048
455	LinJ.07.0210	cytochrome c1, heme protein, mitochondrial precursor, putative	0.60256	0.549541	0.57605	0.0939583	-0.795733
456	LinJ.13.1460	alpha tubulin	0.0946237	1.05682	0.575721	2.46171	-0.796559
457	LinJ.24.0870	triosephosphate isomerase	0.120226	0.990832	0.555529	2.15165	-0.848065
458	LinJ.29.0810	U-box domain protein, putative	0.291072	0.765597	0.528334	0.986562	-0.920477
459	LinJ.29.0890	high mobility group protein homolog tdp-1, putative	0.172187	0.862979	0.517583	1.64427	-0.950139
460	LinJ.36.0210	elongation factor 2 (EF2-2)	0.469894	0.519996	0.494945	0.103354	-1.01466
461	LinJ.29.0950	ADP ribosylation factor 3, putative	0.444631	0.501187	0.472909	0.122146	-1.08036
462	LinJ.29.0520	ADF/Cofilin	0.226986	0.337287	0.282137	0.404021	-1.82553
463	LinJ.29.0790	lipophosphoglycan biosynthetic protein, putative,heat shock protein 90, putative,glucose regulated protein 94, putative (LPG3)	0.178649	0.255859	0.217254	0.366437	-2.20255
