# Supplementary material for: Cathepsin B Gene Disruption Induced Leishmania donovani Proteome Remodeling Implies Cathepsin B Role in Secretome Regulation
Source: PLoS One. 2013 Nov 14;8(11):e79951. doi: 10.1371/journal.pone.0079951 (PMC3828211; doi:10.1371/journal.pone.0079951)
Supplement: Table S3 — L. donovani proteins modulated by Cathepsin B gene disruption and their yeast top hits. Accession number and gene description of the modulated proteins, their top yeast hits, and log2 transformed mean of their ratios in L. donovani wild type (WT) and knock out (KO) parasites are shown. (XLS) [file pone.0079951.s004.xls]

## Sheet: Sheet1
Table S3. L. donovani proteins modulated by Cathepsin B gene disruption and their yeast top hits.
GeneDB Accession	Description	Yeast top hits	LOG2 transformed mean of WT:KO protein ratios
LinJ.25.1160	aldehyde dehydrogenase, mitochondrial precursor	ALD5	1.3381
LinJ.29.0950	ADP ribosylation factor 3, putative	ARL1	-1.08036
LinJ.05.0510	ATPase alpha subunit	ATP1	0.66251
LinJ.30.3660	ATP synthase, epsilon chain, putative	ATP16	0.89994
LinJ.26.0610	10 kDa heat shock protein, putative	HSP10	1.09839
LinJ.29.0520	cofilin-like protein	COF1	-1.82553
LinJ.07.0210	cytochrome c1, heme protein, mitochondrial precursor, putative	CYT1	-0.795733
LinJ.16.1390	cytochrome c, putative	CYC7	0.614438
LinJ.06.0120	cyclophilin	CPR5	-0.656657
LinJ.15.1070	glutamate dehydrogenase	GDH2	1.2441
LinJ.05.0960	dipeptidyl-peptidase III, putative	YOL057W	0.804757
LinJ.36.0800	hypothetical protein, conserved	DSN1	0.873385
LinJ.36.0210	elongation factor 2	EFT1	-1.01466
LinJ.14.1240	enolase	ENO1	1.4007
LinJ.30.3000	glyceraldehyde 3-phosphate dehydrogenase, glycosomal	TDH1	1.00866
LinJ.35.0990	aldose 1-epimerase, putative	GAL10	1.61971
LinJ.35.4790	glycine cleavage system H protein, putative	GCV3	0.628435
LinJ.26.0780	glutathione peroxidase-like protein, putative	GPX2	1.15714
LinJ.05.0350	trypanothione reductase	GLR1	1.98078
LinJ.10.1070	histone h3	HHT1	-0.763048
LinJ.24.2200	hypothetical protein, conserved	ERG13	1.46189
LinJ.33.2520	heat shock protein, putative	HSC82	0.59597
LinJ.26.1220	heat shock protein 70-related protein	SSA4	1.1913
LinJ.29.0790	lipophosphoglycan biosynthetic protein, putative	HSP82	-2.20255
LinJ.21.0310	hexokinase, putative	HXK1	2.34597
LinJ.14.1450	myo-inositol-1-phosphate synthase	INO1	1.02093
LinJ.34.0170	malate dehydrogenase, putative	MDH1	-0.694565
LinJ.31.0010	5-methyltetrahydropteroyltriglutamate--homocyst ei nemethyltransferase, putative	MET6	0.697171
LinJ.05.0830	methylthioadenosine phosphorylase, putative	MEU1	1.40905
LinJ.23.0220	endoribonuclease L-PSP (pb5), putative	MMF1	0.955388
LinJ.35.1390	mitochondrial processing peptidase, beta subunit, putative	MAS1	-0.63074
LinJ.29.0890	high mobility group protein homolog tdp-1, putative	NHP6B	-0.950139
LinJ.26.2290	nitrilase, putative	NIT3	1.22059
LinJ.32.0790	RNA binding protein, putative	PAB1	0.619393
LinJ.27.2500	glycosomal phosphoenolpyruvate carboxykinase, putative	PCK1	0.661926
LinJ.29.0810	U-box domain protein, putative	PRP19	-0.920477
LinJ.26.1550	thimet oligopeptidase, putative	PRD1	0.793927
LinJ.21.2070	proteasome alpha 2 subunit, putative	PRE8	0.725031
LinJ.27.0190	proteasome alpha 7 subunit, putative	PRE10	0.907599
LinJ.29.1190	hypothetical protein, conserved	NAS6	-0.598073
LinJ.26.1590	proline oxidase, mitochondrial precursor-like protein	PUT1	0.936324
LinJ.29.2580	60S ribosomal protein L13, putative	RPL13A	1.33217
LinJ.22.1410	40S ribosomal protein L14, putative	RPL14B	0.918277
LinJ.32.0440	60S ribosomal protein L17, putative	RPL17A	1.34303
LinJ.35.0600	60S ribosomal protein L18a, putative	RPL20A	1.05703
LinJ.35.3840	60S ribosomal protein L23, putative	RPL23A	0.662552
LinJ.35.1670	60S ribosomal protein L26, putative	RPL26A	1.60718
LinJ.35.3830	60S ribosomal protein L27A/L29, putative	RPL28	0.770559
LinJ.35.1900	60S ribosomal protein L36, putative	RPL36A	0.63141
LinJ.30.3390	60S ribosomal protein L9, putative	RPL9B	0.691051
LinJ.30.3790	60S acidic ribosomal protein P2, putative	RPP2B	0.670488
LinJ.28.2760	40S ribosomal protein S17, putative	RPS17B	0.951156
LinJ.36.1000	40S ribosomal protein S18, putative	RPS18A	0.708252
LinJ.35.0410	40S ribosomal protein S3a, putative	RPS1A	1.29573
LinJ.13.1130	40S ribosomal protein S4, putative	RPS4A	0.982019
LinJ.01.0440	ribosomal protein S7, putative	RPS7B	0.689085
LinJ.24.2170	40S ribosomal protein S8, putative	RPS8A	0.967315
LinJ.36.4100	S-adenosylhomocysteine hydrolase	SAH1	0.968731
LinJ.36.4030	glycyl tRNA synthetase, putative	GRS1	0.71036
LinJ.36.5870	isoleucyl-tRNA synthetase, putative	ILS1	0.626051
LinJ.13.1460	alpha tubulin	TUB1	-0.796559
LinJ.23.0860	3-ketoacyl-coa thiolase-like protein	POT1	1.14299
LinJ.24.0870	triosephosphate isomerase	TPI1	-0.848065
LinJ.29.1250	tryparedoxin	TRX2	1.91348
LinJ.15.1100	tryparedoxin peroxidase	TSA1	0.840122
LinJ.27.0510	calpain-like cysteine peptidase, putative	RIP1	0.956712
LinJ.28.1210	hypothetical protein, conserved	DIP2	-0.641414
LinJ.23.0050	peroxidoxin	TSA1	0.683307
LinJ.02.0520	hypothetical protein, unknown function	-	0.935696
LinJ.08.0330	mitochondrial associated ribonuclease, putative	-	0.675722
LinJ.08.1010	hypothetical protein, conserved	-	0.59572
LinJ.08.1220	hypothetical protein, unknown function	-	1.73637
LinJ.14.0190	hypothetical protein, conserved	-	0.627015
LinJ.14.0920	calpain-like cysteine peptidase, putative,cysteine peptidase, Clan CA, family C2, putative	-	1.32451
LinJ.15.0320	ribonucleoprotein p18, mitochondrial precursor, putative	-	0.613502
LinJ.17.1380	hypothetical protein, conserved	-	-0.596712
LinJ.21.0980	hypoxanthine-guanine phosphoribosyltransferase (HGPRT)	-	0.688501
LinJ.23.1190	hypothetical protein, unknown function	-	-0.585445
LinJ.24.1630	hypothetical protein, conserved	-	-0.701036
LinJ.25.2090	2,4-dihydroxyhept-2-ene-1,7-dioic acid aldolase, putative	-	0.82604
LinJ.29.0860	cysteine peptidase C (CPC),CPC cysteine peptidase, Clan CA, family C1, Cathepsin B-like	-	3.19132
LinJ.35.2270	kinetoplastid membrane protein-11 (KMP11-2)	-	0.675438
LinJ.36.6110	hypothetical protein, conserved	-	1.06797
