# Supplementary material for: Cathepsin B Gene Disruption Induced Leishmania donovani Proteome Remodeling Implies Cathepsin B Role in Secretome Regulation
Source: PLoS One. 2013 Nov 14;8(11):e79951. doi: 10.1371/journal.pone.0079951 (PMC3828211; doi:10.1371/journal.pone.0079951)
Supplement: Table S4 — Enrichment analysis of biological process GO terms. GO identification numbers (GO-IDs), terms associated with each GO-ID (Description), significance of each GO representations (p-Value), number of genes associated with each GO (Number of sequences), percentage of the genes associated (Percentage), and list of the genes (Genes) are shown. (XLS) [file pone.0079951.s005.xls]

## Sheet: Sheet1
Table S4. Enrichment analysis of biological process GO terms.
GO-IDs	Description	p-Value	Number of Sequences	Percentage	Genes
6122	mitochondrial electron transport, ubiquinol to cytochrome c	0.000187	3	4.4	CYC7 CYT1 RIP1
42026	protein refolding	0.000734	3	4.4	HSC82 HSP10 HSP82
6536	glutamate metabolic process	0.000874	3	4.4	GDH2 PUT1 MEU1
43248	proteasome assembly	0.00262	3	4.4	HSC82 NAS6 HSP82
42773	ATP synthesis coupled electron transport	0.00325	3	4.4	CYC7 CYT1 RIP1
42775	mitochondrial ATP synthesis coupled electron transport	0.00325	3	4.4	CYC7 CYT1 RIP1
45454	cell redox homeostasis	0.00436	3	4.4	GLR1 TSA1 TRX2
22904	respiratory electron transport chain	0.00477	3	4.4	CYC7 CYT1 RIP1
6094	gluconeogenesis	2.66e-05	4	5.9	TDH1 TPI1 PCK1 ENO1
19319	hexose biosynthetic process	5.28e-05	4	5.9	TDH1 TPI1 PCK1 ENO1
6090	pyruvate metabolic process	0.000209	4	5.9	TDH1 TPI1 PCK1 ENO1
46364	monosaccharide biosynthetic process	0.000209	4	5.9	TDH1 TPI1 PCK1 ENO1
16054	organic acid catabolic process	0.00319	4	5.9	GDH2 GCV3 PUT1 POT1
46395	carboxylic acid catabolic process	0.00319	4	5.9	GDH2 GCV3 PUT1 POT1
22900	electron transport chain	0.00458	4	5.9	CYC7 TRX2 CYT1 RIP1
6096	glycolysis	1.72e-05	5	7.4	TDH1 TPI1 HXK1 ENO1 MDH1
6007	glucose catabolic process	0.000202	5	7.4	TDH1 TPI1 HXK1 ENO1 MDH1
46165	alcohol biosynthetic process	0.000265	5	7.4	TDH1 TPI1 INO1 PCK1 ENO1
6119	oxidative phosphorylation	0.000402	5	7.4	ATP1 ATP16 CYC7 CYT1 RIP1
34637	cellular carbohydrate biosynthetic process	0.00121	5	7.4	TDH1 TPI1 INO1 PCK1 ENO1
16051	carbohydrate biosynthetic process	0.00287	5	7.4	TDH1 TPI1 INO1 PCK1 ENO1
6790	sulfur metabolic process	0.00395	5	7.4	GLR1 SAH1 TRX2 MEU1 MET6
19320	hexose catabolic process	2.97e-05	6	8.9	TDH1 TPI1 HXK1 GAL10 ENO1 MDH1
46365	monosaccharide catabolic process	4.4e-05	6	8.9	TDH1 TPI1 HXK1 GAL10 ENO1 MDH1
46164	alcohol catabolic process	6.9e-05	6	8.9	TDH1 TPI1 HXK1 GAL10 ENO1 MDH1
44275	cellular carbohydrate catabolic process	0.000176	6	8.9	TDH1 TPI1 HXK1 GAL10 ENO1 MDH1
16052	carbohydrate catabolic process	0.000301	6	8.9	TDH1 TPI1 HXK1 GAL10 ENO1 MDH1
6006	glucose metabolic process	0.00061	6	8.9	TDH1 TPI1 HXK1 PCK1 ENO1 MDH1
6457	protein folding	0.00129	6	8.9	CPR5 HSC82 TSA1 HSP10 HSP82 SSA4
32787	monocarboxylic acid metabolic process	0.00319	6	8.9	TDH1 TPI1 ALD5 POT1 PCK1 ENO1
19318	hexose metabolic process	0.000254	7	10.4	TDH1 TPI1 HXK1 GAL10 PCK1 ENO1 MDH1
5996	monosaccharide metabolic process	0.000505	7	10.4	TDH1 TPI1 HXK1 GAL10 PCK1 ENO1 MDH1
55086	nucleobase, nucleoside and nucleotide metabolic process	0.00457	8	11.9	TPI1 ATP1 ATP16 TRX2 MEU1 CYT1 RIP1 MDH1
6066	alcohol metabolic process	0.001	9	13.4	TDH1 ERG13 TPI1 INO1 HXK1 GAL10 PCK1 ENO1 MDH1
6520	cellular amino acid metabolic process	0.00123	9	13.4	GDH2 GCV3 PUT1 ILS1 SAH1 GRS1 MMF1 MEU1 MET6
44106	cellular amine metabolic process	0.00228	9	13.4	GDH2 GCV3 PUT1 ILS1 SAH1 GRS1 MMF1 MEU1 MET6
9308	amine metabolic process	0.00492	9	13.4	GDH2 GCV3 PUT1 ILS1 SAH1 GRS1 MMF1 MEU1 MET6
44282	small molecule catabolic process	3.4e-06	10	14.9	TDH1 GDH2 TPI1 GCV3 PUT1 HXK1 GAL10 POT1 ENO1 MDH1
34622	cellular macromolecular complex assembly	0.00228	10	14.9	RPL9B RPS17B HHT1 HSC82 NAS6 PRP19 HSP82 TUB1 NHP6B RPL28
6091	generation of precursor metabolites and energy	8.69e-05	11	16.4	TDH1 TPI1 ATP1 ATP16 CYC7 TRX2 HXK1 CYT1 RIP1 ENO1 MDH1
6519	cellular amino acid and derivative metabolic process	0.000483	11	16.4	GDH2 GLR1 ALD5 GCV3 PUT1 ILS1 SAH1 GRS1 MMF1 MEU1 MET6
65003	macromolecular complex assembly	0.00392	11	16.4	RPL9B ATP1 RPS17B HHT1 HSC82 NAS6 PRP19 HSP82 TUB1 NHP6B RPL28
6417	regulation of translation	7.36e-07	12	17.9	RPS8A RPL13A RPL20A RPS4A ILS1 RPL17A RPL14B EFT1 GRS1 TSA1 PAB1 RPS1A
10608	posttranscriptional regulation of gene expression	1.56e-06	12	17.9	RPS8A RPL13A RPL20A RPS4A ILS1 RPL17A RPL14B EFT1 GRS1 TSA1 PAB1 RPS1A
32268	regulation of cellular protein metabolic process	2.45e-06	12	17.9	RPS8A RPL13A RPL20A RPS4A ILS1 RPL17A RPL14B EFT1 GRS1 TSA1 PAB1 RPS1A
51246	regulation of protein metabolic process	6.61e-06	13	19.4	RPS8A NAS6 RPL20A ILS1 EFT1 TSA1 RPS1A RPL13A RPS4A RPL14B RPL17A GRS1 PAB1
44283	small molecule biosynthetic process	0.00022	13	19.4	ATP16 INO1 PUT1 TRX2 MEU1 PCK1 TDH1 ATP1 TPI1 ALD5 MMF1 MET6 ENO1
34621	cellular macromolecular complex subunit organization	0.00105	13	19.4	RPS17B NAS6 PRP19 NHP6B TUB1 HSP82 RPL28 RPL9B HHT1 HSC82 GRS1 COF1 RIP1
43933	macromolecular complex subunit organization	0.0015	14	20.8	RPS17B NAS6 PRP19 NHP6B TUB1 HSP82 RPL28 RPL9B ATP1 HHT1 HSC82 GRS1 COF1 RIP1
55114	oxidation-reduction	5.08e-06	15	22.3	GDH2 ATP16 PUT1 TRX2 CYC7 TSA1 PCK1 GPX2 TDH1 ATP1 GLR1 ALD5 CYT1 RIP1 MDH1
19752	carboxylic acid metabolic process	1.61e-06	16	23.8	GDH2 PUT1 ILS1 SAH1 MEU1 POT1 PCK1 TDH1 TPI1 GCV3 ALD5 GRS1 MMF1 MET6 MDH1 ENO1
43436	oxoacid metabolic process	1.61e-06	16	23.8	GDH2 PUT1 ILS1 SAH1 MEU1 POT1 PCK1 TDH1 TPI1 GCV3 ALD5 GRS1 MMF1 MET6 MDH1 ENO1
42180	cellular ketone metabolic process	2.61e-06	16	23.8	GDH2 PUT1 ILS1 SAH1 MEU1 POT1 PCK1 TDH1 TPI1 GCV3 ALD5 GRS1 MMF1 MET6 MDH1 ENO1
6082	organic acid metabolic process	3.08e-06	16	23.8	GDH2 PUT1 ILS1 SAH1 MEU1 POT1 PCK1 TDH1 TPI1 GCV3 ALD5 GRS1 MMF1 MET6 MDH1 ENO1
44281	small molecule metabolic process	1.01e-06	26	38.8	GDH2 INO1 ATP16 TRX2 MEU1 GAL10 POT1 TDH1 ATP1 TPI1 ERG13 GCV3 ALD5 GRS1 MMF1 MET6 ENO1 ILS1 PUT1 SAH1 HXK1 PCK1 GLR1 CYT1 RIP1 MDH1
6412	translation	2.69e-06	26	38.8	RPS8A RPL36A RPS17B RPL20A RPS1A RPL26A GPX2 RPL9B TPI1 RPP2B GCV3 RPL14B RPL17A GRS1 MMF1 MET6 RPS7B ILS1 EFT1 RPL23A RPL28 RPL13A HSC82 RPS4A RPS18A RIP1
44249	cellular biosynthetic process	0.000127	39	58.2	RPS8A RPL36A RPS17B RPL20A ATP16 INO1 TRX2 MEU1 RPS1A NHP6B RPL26A TDH1 GPX2 RPL9B ATP1 TPI1 ERG13 RPP2B GCV3 ALD5 RPL17A RPL14B GRS1 MMF1 MET6 ENO1 RPS7B PUT1 ILS1 EFT1 RPL23A RPL28 PCK1 SSA4 RPL13A RPS4A HSC82 RPS18A RIP1
9058	biosynthetic process	0.000183	39	58.2	RPS8A RPL36A RPS17B RPL20A ATP16 INO1 TRX2 MEU1 RPS1A NHP6B RPL26A TDH1 GPX2 RPL9B ATP1 TPI1 ERG13 RPP2B GCV3 ALD5 RPL17A RPL14B GRS1 MMF1 MET6 ENO1 RPS7B PUT1 ILS1 EFT1 RPL23A RPL28 PCK1 SSA4 RPL13A RPS4A HSC82 RPS18A RIP1
44267	cellular protein metabolic process	5.02e-07	40	59.7	RPS8A RPL36A RPS17B RPL20A TRX2 PRP19 MEU1 HSP10 RPS1A POT1 RPL26A GPX2 RPL9B TPI1 RPP2B CPR5 GCV3 RPL17A RPL14B MAS1 GRS1 PRE10 MMF1 MET6 RPS7B ILS1 EFT1 TSA1 RPL23A HXK1 HSP82 RPL28 SSA4 GLR1 RPL13A RPS4A HSC82 PRE8 RPS18A RIP1
19538	protein metabolic process	5.08e-08	43	64.1	RPS8A RPL36A RPS17B NAS6 RPL20A TRX2 PRP19 MEU1 HSP10 RPS1A POT1 RPL26A GPX2 RPL9B TPI1 CPR5 RPP2B GCV3 RPL17A RPL14B MAS1 GRS1 PRE10 MMF1 MET6 RPS7B YOL057W ILS1 EFT1 TSA1 RPL23A HXK1 HSP82 RPL28 SSA4 GLR1 RPL13A RPS4A HSC82 PRD1 PRE8 RPS18A RIP1
44260	cellular macromolecule metabolic process	0.00334	44	65.6	RPS8A RPL36A RPS17B RPL20A TRX2 PRP19 MEU1 HSP10 RPS1A NHP6B POT1 RPL26A GPX2 RPL9B TPI1 CPR5 RPP2B GCV3 RPL17A RPL14B MAS1 GRS1 PRE10 DIP2 MMF1 MET6 RPS7B ILS1 EFT1 TSA1 RPL23A HXK1 HSP82 RPL28 SSA4 GLR1 HHT1 RPL13A RPS4A HSC82 PRE8 PAB1 RPS18A RIP1
43170	macromolecule metabolic process	0.000536	47	70.1	RPS8A RPL36A RPS17B NAS6 RPL20A TRX2 PRP19 MEU1 HSP10 RPS1A NHP6B POT1 RPL26A GPX2 RPL9B TPI1 CPR5 RPP2B GCV3 RPL17A RPL14B MAS1 GRS1 PRE10 DIP2 MMF1 MET6 RPS7B YOL057W ILS1 EFT1 TSA1 RPL23A HXK1 HSP82 RPL28 SSA4 GLR1 HHT1 RPL13A RPS4A HSC82 PRD1 PRE8 PAB
44237	cellular metabolic process	1.38e-06	59	88	RPS8A RPS17B RPL36A ATP16 TRX2 CYC7 PRP19 MEU1 HSP10 NHP6B RPL26A RPL9B GPX2 TDH1 ATP1 RPP2B GCV3 GRS1 RPS7B EFT1 TSA1 HXK1 HSC82 RPS4A PAB1 MDH1 GDH2 RPL20A INO1 RPS1A GAL10 POT1 TPI1 ERG13 CPR5 ALD5 RPL14B RPL17A MAS1 DIP2 PRE10 MMF1 MET6 ENO1 ILS1 PUT1
44238	primary metabolic process	8.14e-09	61	91	RPS8A RPS17B RPL36A NAS6 ATP16 TRX2 PRP19 MEU1 HSP10 NHP6B RPL26A RPL9B GPX2 TDH1 ATP1 RPP2B GCV3 GRS1 RPS7B EFT1 TSA1 HXK1 HSC82 RPS4A PRD1 PAB1 MDH1 GDH2 RPL20A INO1 RPS1A GAL10 POT1 TPI1 ERG13 CPR5 ALD5 RPL14B RPL17A MAS1 DIP2 PRE10 MMF1 MET6 ENO1 YOL0
8152	metabolic process	1.27e-08	63	94	RPS8A RPS17B RPL36A NIT3 NAS6 ATP16 TRX2 CYC7 PRP19 MEU1 HSP10 NHP6B RPL26A TDH1 GPX2 RPL9B ATP1 RPP2B GCV3 GRS1 RPS7B EFT1 TSA1 HXK1 RPS4A HSC82 PRD1 PAB1 MDH1 GDH2 RPL20A INO1 RPS1A GAL10 POT1 TPI1 ERG13 CPR5 ALD5 RPL14B RPL17A MAS1 DIP2 PRE10 MMF1 MET6
9987	cellular process	0.000324	64	95.5	RPS8A RPS17B RPL36A NAS6 ATP16 TRX2 CYC7 PRP19 MEU1 HSP10 NHP6B RPL26A TDH1 RPL9B GPX2 ATP1 RPP2B GCV3 GRS1 RPS7B ARL1 DSN1 EFT1 TSA1 HXK1 TUB1 RPS4A HSC82 PAB1 MDH1 GDH2 RPL20A INO1 RPS1A GAL10 POT1 TPI1 ERG13 CPR5 ALD5 RPL14B RPL17A MAS1 DIP2 PRE10 MMF1
