# Supplementary material for: Cathepsin B Gene Disruption Induced Leishmania donovani Proteome Remodeling Implies Cathepsin B Role in Secretome Regulation
Source: PLoS One. 2013 Nov 14;8(11):e79951. doi: 10.1371/journal.pone.0079951 (PMC3828211; doi:10.1371/journal.pone.0079951)
Supplement: Table S5 — Enrichment analysis of molecular function GO terms. GO identification numbers (GO-IDs), terms associated with each GO-ID (Description), significance of each GO representations (p-Value), number of genes associated with each GO (Number of sequences), percentage of the genes associated (Percentage), and list of the genes (Genes) are shown. (XLS) [file pone.0079951.s006.xls]

## Sheet: Sheet1
Table S5. Enrichment analysis of molecular function GO terms.
GO-IDs	Description	p-Value	Number of Sequences	Percentage	Genes
19843	rRNA binding	0.0497	4	5.97015	RPL9B RPS4A EFT1 RPS18A
16491	oxidoreductase activity	0.00239	13	19.403	GDH2 INO1 PUT1 TRX2 TSA1 GAL10 PCK1 GPX2 TDH1 GLR1 ALD5 MDH1 RIP1
3735	structural constituent of ribosome	4.5e-07	16	23.8806	RPS8A RPS17B RPL36A RPL20A RPL23A RPS1A RPL28 RPL9B RPL26A RPP2B RPL13A RPS4A RPL14B RPL17A RPS18A RPS7B
5198	structural molecule activity	5.59e-06	18	26.8657	RPS8A RPS17B RPL36A RPL20A RPL23A RPS1A TUB1 RPL28 RPL9B RPL26A RPP2B RPL13A RPS4A RPL14B RPL17A RPS18A RIP1 RPS7B
3824	catalytic activity	0.00688	39	58.209	GDH2 NIT3 ATP16 INO1 TRX2 PRP19 MEU1 GAL10 POT1 TDH1 GPX2 ATP1 TPI1 ERG13 CPR5 ALD5 MAS1 GRS1 PRE10 MET6 ENO1 ARL1 YOL057W PUT1 ILS1 SAH1 EFT1 TSA1 HXK1 HSP82 TUB1 PCK1 SSA4 GLR1 HSC82 PRD1 PRE8 RIP1 MDH1
