# Supplementary material for: Cathepsin B Gene Disruption Induced Leishmania donovani Proteome Remodeling Implies Cathepsin B Role in Secretome Regulation
Source: PLoS One. 2013 Nov 14;8(11):e79951. doi: 10.1371/journal.pone.0079951 (PMC3828211; doi:10.1371/journal.pone.0079951)
Supplement: Table S6 — Enrichment analysis of cellular component GO terms. GO identification numbers (GO-IDs), terms associated with each GO-ID (Description), significance of each GO representations (p-Value), number of genes associated with each GO (Number of sequences), percentage of the genes associated (Percentage), and list of the genes (Genes) are shown. (XLS) [file pone.0079951.s007.xls]

## Sheet: Sheet1
Table S6. Enrichment analysis of cellular component GO terms.
GO-ID	Description	p-Value	Number of Sequences	Percentage	Genes
19773	proteasome core complex, alpha-subunit complex	0.0138	2	2.98507	PRE10 PRE8
45261	proton-transporting ATP synthase complex, catalytic core F(1)	0.0115	2	2.98507	ATP1 ATP16
275	mitochondrial proton-transporting ATP synthase complex, catalytic core F(1)	0.00838	2	2.98507	ATP1 ATP16
5839	proteasome core complex	0.0471	2	2.98507	PRE10 PRE8
5750	mitochondrial respiratory chain complex III	0.0262	2	2.98507	CYT1 RIP1
45275	respiratory chain complex III	0.0262	2	2.98507	CYT1 RIP1
70469	respiratory chain	0.0249	3	4.47761	CYC7 CYT1 RIP1
15935	small ribosomal subunit	0.00452	6	8.95522	RPS8A RPS17B RPS4A RPS1A RPS18A RPS7B
22627	cytosolic small ribosomal subunit	0.000665	6	8.95522	RPS8A RPS17B RPS4A RPS1A RPS18A RPS7B
5759	mitochondrial matrix	0.0294	7	10.4478	ATP1 ALD5 PUT1 MAS1 MMF1 HSP10 MDH1
31980	mitochondrial lumen	0.0294	7	10.4478	ATP1 ALD5 PUT1 MAS1 MMF1 HSP10 MDH1
1950	plasma membrane enriched fraction	6.69e-05	8	11.9403	TDH1 TPI1 HSC82 MET6 HSP82 COF1 SSA4 ENO1
5624	membrane fraction	0.0115	8	11.9403	TDH1 TPI1 HSC82 MET6 HSP82 COF1 SSA4 ENO1
5626	insoluble fraction	0.0115	8	11.9403	TDH1 TPI1 HSC82 MET6 HSP82 COF1 SSA4 ENO1
22625	cytosolic large ribosomal subunit	1.06e-06	10	14.9254	RPL26A RPL9B RPL36A RPP2B RPL13A RPL20A RPL17A RPL14B RPL23A RPL28
267	cell fraction	0.00208	10	14.9254	TDH1 ARL1 TPI1 HSC82 MET6 GAL10 HSP82 COF1 SSA4 ENO1
15934	large ribosomal subunit	2.91e-05	10	14.9254	RPL26A RPL9B RPL36A RPP2B RPL13A RPL20A RPL17A RPL14B RPL23A RPL28
33279	ribosomal subunit	8.84e-08	16	23.8806	RPS8A RPS17B RPL36A RPL20A RPL23A RPS1A RPL28 RPL9B RPL26A RPP2B RPL13A RPS4A RPL14B RPL17A RPS18A RPS7B
22626	cytosolic ribosome	1.32e-09	16	23.8806	RPS8A RPS17B RPL36A RPL20A RPL23A RPS1A RPL28 RPL9B RPL26A RPP2B RPL13A RPS4A RPL14B RPL17A RPS18A RPS7B
5840	Ribosome	1.92e-08	18	26.8657	RPS8A RPS17B RPL36A RPL20A EFT1 RPL23A RPS1A RPL28 RPL9B RPL26A RPP2B RPL13A RPS4A RPL17A RPL14B PAB1 RPS18A RPS7B
44445	cytosolic part	1.11e-10	19	28.3582	RPS8A RPS17B RPL36A RPL20A RPL23A RPS1A RPL28 RPL9B RPL26A RPP2B RPL13A RPS4A RPL14B RPL17A PRE10 PRE8 RPS18A ENO1 RPS7B
30529	ribonucleoprotein complex	3.81e-06	21	31.3433	RPS8A RPS17B RPL36A RPL20A EFT1 TSA1 RPL23A PRP19 RPS1A RPL28 RPL9B RPL26A RPP2B RPL13A RPS4A RPL17A RPL14B DIP2 PAB1 RPS18A RPS7B
5829	Cytosol	2.97e-07	25	37.3134	RPS8A RPL36A RPS17B RPL20A NAS6 TRX2 RPS1A RPL26A RPL9B RPP2B RPL14B RPL17A PRE10 RPS7B ENO1 ILS1 TSA1 RPL23A HXK1 RPL28 PCK1 RPL13A RPS4A PRE8 RPS18A
43228	non-membrane-bounded organelle	0.000764	25	37.3134	RPS8A RPL36A RPS17B RPL20A RPS1A NHP6B RPL26A RPL9B ATP1 RPP2B RPL14B RPL17A DIP2 COF1 RPS7B DSN1 EFT1 RPL23A TUB1 RPL28 HHT1 RPL13A RPS4A PAB1 RPS18A
43232	intracellular non-membrane-bounded organelle	0.000764	25	37.3134	RPS8A RPL36A RPS17B RPL20A RPS1A NHP6B RPL26A RPL9B ATP1 RPP2B RPL14B RPL17A DIP2 COF1 RPS7B DSN1 EFT1 RPL23A TUB1 RPL28 HHT1 RPL13A RPS4A PAB1 RPS18A
5739	mitochondrion	0.00065	26	38.806	GDH2 NIT3 ATP16 CYC7 PRP19 HSP10 TDH1 ATP1 TPI1 GCV3 ALD5 GRS1 MAS1 PRE10 MMF1 ENO1 PUT1 HXK1 GLR1 HSC82 PRD1 PRE8 RPS18A CYT1 RIP1 MDH1
32991	macromolecular complex	0.00167	34	50.7463	RPS8A RPL36A RPS17B NAS6 RPL20A ATP16 PRP19 RPS1A RPL26A RPL9B ATP1 RPP2B GCV3 RPL14B RPL17A MAS1 DIP2 PRE10 ENO1 RPS7B DSN1 EFT1 TSA1 RPL23A TUB1 RPL28 HHT1 RPL13A RPS4A PRE8 PAB1 CYT1 RPS18A RIP1
44444	cytoplasmic part	2.31e-07	54	80.597	RPS8A RPS17B RPL36A NIT3 NAS6 ATP16 TRX2 CYC7 PRP19 HSP10 RPL9B TDH1 RPL26A ATP1 RPP2B GCV3 GRS1 RPS7B ARL1 EFT1 TSA1 HXK1 TUB1 HSC82 RPS4A PRD1 PAB1 MDH1 GDH2 RPL20A RPS1A POT1 TPI1 ERG13 CPR5 ALD5 RPL14B RPL17A MAS1 PRE10 MMF1 COF1 ENO1 ILS1 PUT1 RPL23A RPL28 PCK1 GLR1 RPL13A PRE8 CYT1 RPS18A RIP1
43226	organelle	0.00151	58	86.5672	RPS8A RPS17B RPL36A NIT3 NAS6 ATP16 TRX2 CYC7 PRP19 HSP10 NHP6B RPL26A TDH1 RPL9B GPX2 ATP1 RPP2B GCV3 GRS1 RPS7B ARL1 DSN1 EFT1 HXK1 TUB1 RPS4A HSC82 PRD1 PAB1 MDH1 GDH2 RPL20A RPS1A POT1 TPI1 ERG13 CPR5 ALD5 RPL14B RPL17A MAS1 DIP2 PRE10 MMF1 COF1 ENO1 YOL057W PUT1 RPL23A RPL28 SSA4 GLR1 HHT1 RPL13A PRE8 CYT1 RPS18A RIP1
43229	intracellular organelle	0.00151	58	86.5672	RPS8A RPS17B RPL36A NIT3 NAS6 ATP16 TRX2 CYC7 PRP19 HSP10 NHP6B RPL26A TDH1 RPL9B GPX2 ATP1 RPP2B GCV3 GRS1 RPS7B ARL1 DSN1 EFT1 HXK1 TUB1 RPS4A HSC82 PRD1 PAB1 MDH1 GDH2 RPL20A RPS1A POT1 TPI1 ERG13 CPR5 ALD5 RPL14B RPL17A MAS1 DIP2 PRE10 MMF1 COF1 ENO1 YOL057W PUT1 RPL23A RPL28 SSA4 GLR1 HHT1 RPL13A PRE8 CYT1 RPS18A RIP1
5737	cytoplasm	4.6e-06	62	92.5373	RPS8A RPS17B RPL36A NIT3 NAS6 ATP16 TRX2 CYC7 PRP19 MEU1 HSP10 RPL26A TDH1 RPL9B GPX2 ATP1 RPP2B GCV3 GRS1 RPS7B ARL1 EFT1 TSA1 HXK1 TUB1 RPS4A HSC82 PRD1 PAB1 MDH1 GDH2 RPL20A INO1 RPS1A POT1 TPI1 ERG13 CPR5 ALD5 RPL14B RPL17A MAS1 PRE10 MMF1 MET6 COF1 ENO1 YOL057W PUT1 ILS1 SAH1 RPL23A HSP82 RPL28 PCK1 SSA4 GLR1 RPL13A PRE8 CYT1 RPS18A RIP1
5622	intracellular	0.0006	66	98.5075	RPS8A RPS17B RPL36A NIT3 NAS6 ATP16 TRX2 CYC7 PRP19 MEU1 HSP10 NHP6B RPL26A TDH1 GPX2 RPL9B ATP1 RPP2B GCV3 GRS1 RPS7B ARL1 DSN1 EFT1 TSA1 HXK1 TUB1 RPS4A HSC82 PRD1 PAB1 MDH1 GDH2 RPL20A INO1 RPS1A POT1 TPI1 ERG13 CPR5 ALD5 RPL14B RPL17A MAS1 DIP2 PRE10 MMF1 MET6 COF1 ENO1 YOL057W PUT1 ILS1 SAH1 RPL23A HSP82 RPL28 PCK1 SSA4 GLR1 HHT1 RPL13A PRE8 CYT1 RPS18A RIP1
44424	intracellular part	0.000457	66	98.5075	RPS8A RPS17B RPL36A NIT3 NAS6 ATP16 TRX2 CYC7 PRP19 MEU1 HSP10 NHP6B RPL26A TDH1 GPX2 RPL9B ATP1 RPP2B GCV3 GRS1 RPS7B ARL1 DSN1 EFT1 TSA1 HXK1 TUB1 RPS4A HSC82 PRD1 PAB1 MDH1 GDH2 RPL20A INO1 RPS1A POT1 TPI1 ERG13 CPR5 ALD5 RPL14B RPL17A MAS1 DIP2 PRE10 MMF1 MET6 COF1 ENO1 YOL057W PUT1 ILS1 SAH1 RPL23A HSP82 RPL28 PCK1 SSA4 GLR1 HHT1 RPL13A PRE8 CYT1 RPS18A RIP1
5623	cell	0.0115	67	100	RPS8A RPS17B RPL36A NIT3 NAS6 ATP16 TRX2 CYC7 PRP19 MEU1 HSP10 NHP6B RPL26A TDH1 GPX2 RPL9B ATP1 RPP2B GCV3 GRS1 RPS7B ARL1 DSN1 EFT1 TSA1 HXK1 TUB1 RPS4A HSC82 PRD1 PAB1 MDH1 GDH2 RPL20A INO1 RPS1A GAL10 POT1 TPI1 ERG13 CPR5 ALD5 RPL14B RPL17A MAS1 DIP2 PRE10 MMF1 MET6 COF1 ENO1 YOL057W PUT1 ILS1 SAH1 RPL23A HSP82 RPL28 PCK1 SSA4 GLR1 HHT1 RPL13A PRE8 CYT1 RPS18A RIP1
44464	cell part	0.0115	67	100	RPS8A RPS17B RPL36A NIT3 NAS6 ATP16 TRX2 CYC7 PRP19 MEU1 HSP10 NHP6B RPL26A TDH1 GPX2 RPL9B ATP1 RPP2B GCV3 GRS1 RPS7B ARL1 DSN1 EFT1 TSA1 HXK1 TUB1 RPS4A HSC82 PRD1 PAB1 MDH1 GDH2 RPL20A INO1 RPS1A GAL10 POT1 TPI1 ERG13 CPR5 ALD5 RPL14B RPL17A MAS1 DIP2 PRE10 MMF1 MET6 COF1 ENO1 YOL057W PUT1 ILS1 SAH1 RPL23A HSP82 RPL28 PCK1 SSA4 GLR1 HHT1 RPL13A PRE8 CYT1 RPS18A RIP1
